# Supplementary material for: 8q24 genetic variation and comprehensive haplotypes altering familial risk of prostate cancer
Source: Nat Commun. 2020 Mar 23;11:1523. doi: 10.1038/s41467-020-15122-1 (PMC7089954; doi:10.1038/s41467-020-15122-1)
Supplement: Supplementary file 4 — Supplementary Data 1 [file 41467_2020_15122_MOESM4_ESM.xlsx]

## Sheet: HPC
Supplementary Data File 1, Tab 1.
HPC Cases vs Controls
		A1 minor (effect allele)	A2 major		Unadjusted													Adjusted for age at diagnosis or screen						Unadjusted						Adjusted for 1st 4 principal components
					ICPCG Subjects						NFPCS Subjects													Combined ICPCG & NFPCS Subjects
hg19 position	rsID				P	OR	95% CI				P	FDR Q	OR	95% CI				P	OR	95% CI				P	OR	95% CI				P	OR	95% CI				ICPCG GT METHOD / Imputation R2	NFPCS GT METHOD / Imputation R2
8:127899943	rs62530989	T	C		0.0161172	1.13581	1.0239	–	1.25994		0.00451461	0.0141968	1.33532	1.09372	–	1.63028		0.00717	1.32	1.08	–	1.61		0.00403	1.14	1.04	–	1.24		0.0036	1.14	1.04	–	1.24		OMNI5ex	MEGAex
8:127900463	rs973858	T	C		0.0267042	1.12137	1.01331	–	1.24094		0.00964775	0.0245352	1.29827	1.06541	–	1.58203		0.016	1.28	1.05	–	1.56		0.006	1.13	1.04	–	1.23		0.00508	1.13	1.04	–	1.23		0.99627	0.99811
8:127901649	rs6984837	G	A		0.000245062	1.204	1.09028	–	1.32958		0.000411992	0.00199698	1.40222	1.16239	–	1.69153		0.000367	1.41	1.17	–	1.71		7.58e-07	1.24	1.14	–	1.34		9.69e-07	1.23	1.13	–	1.34		OMNI5ex	TAQMAN
8:127902003	rs4871750	A	G		0.000286974	0.843097	0.768813	–	0.924559		0.000164535	0.0010348	0.704009	0.586537	–	0.845009		0.000309	0.71	0.59	–	0.86		1.97e-06	0.83	0.76	–	0.89		1.65e-06	0.83	0.76	–	0.89		OMNI5ex	MEGAex, TAQMAN
8:127902364	rs35904296	G	A		0.00530453	0.868872	0.787119	–	0.959115		0.0749738	0.121913	0.836851	0.687868	–	1.0181		0.0849	0.84	0.69	–	1.02		0.00516	0.89	0.82	–	0.96		0.00389	0.88	0.81	–	0.96		0.98845	0.98528
8:127903203	rs1516949	T	A		0.034685	1.11488	1.00786	–	1.23327		0.00510039	0.0158424	1.32593	1.08837	–	1.61533		0.0087	1.31	1.07	–	1.59		0.00534	1.13	1.04	–	1.23		0.00469	1.13	1.04	–	1.23		0.99591	0.99738
8:127903262	rs7817717	G	T		0.000305025	0.843693	0.769341	–	0.92523		0.000117338	0.00079727	0.698791	0.582292	–	0.838598		0.000222	0.71	0.59	–	0.85		1.77e-06	0.83	0.76	–	0.89		1.48e-06	0.82	0.76	–	0.89		0.99918	0.99915
8:127903637	rs6470478	C	T		0.0410832	1.11087	1.00427	–	1.22879		0.00964775	0.0245352	1.29827	1.06541	–	1.58203		0.016	1.28	1.05	–	1.56		0.00766	1.12	1.03	–	1.22		0.00661	1.13	1.03	–	1.23		0.998	0.99914
8:127903766	rs6470479	A	G		0.0356935	1.13047	1.00823	–	1.26752		0.0534837	0.0908507	1.24122	0.996763	–	1.54562		0.0535	1.24	1	–	1.55		0.00396	1.15	1.05	–	1.27		0.00418	1.15	1.05	–	1.27		0.99826	0.99906
8:127904470	rs1850360	C	G		0.042805	1.10995	1.00339	–	1.22782		0.00964775	0.0245352	1.29827	1.06541	–	1.58203		0.016	1.28	1.05	–	1.56		0.00808	1.12	1.03	–	1.22		0.00696	1.13	1.03	–	1.23		0.9984	0.99965
8:127905106	rs7014974	C	G		0.0464086	1.10793	1.00163	–	1.22551		0.00964775	0.0245352	1.29827	1.06541	–	1.58203		0.016	1.28	1.05	–	1.56		0.00871	1.12	1.03	–	1.22		0.00752	1.12	1.03	–	1.23		0.99846	0.99962
8:127905456	rs2220323	T	C		0.0341003	1.13183	1.00933	–	1.2692		0.049517	0.0869144	1.2458	1.00046	–	1.55129		0.0483	1.25	1	–	1.56		0.00354	1.16	1.05	–	1.27		0.00378	1.15	1.05	–	1.27		0.99812	0.99889
8:127905632	rs35171476	T	C		0.00462032	0.866865	0.785262	–	0.956948		0.0749738	0.121913	0.836851	0.687868	–	1.0181		0.0839	0.84	0.69	–	1.02		0.0042	0.88	0.81	–	0.96		0.00313	0.88	0.81	–	0.96		0.99359	0.98806
8:127906288	rs4298461	A	T		0.0336873	1.11579	1.00849	–	1.23452		0.0109674	0.0269233	1.29223	1.0606	–	1.57446		0.0177	1.27	1.04	–	1.55		0.00659	1.13	1.03	–	1.23		0.00568	1.13	1.04	–	1.23		0.99865	0.99926
8:127906604	rs13282012	A	G		0.0003591	0.845354	0.770841	–	0.92707		0.000137351	0.00089337	0.701462	0.584581	–	0.841712		0.000247	0.71	0.59	–	0.85		1.97e-06	0.83	0.76	–	0.89		1.66e-06	0.83	0.76	–	0.89		0.99939	0.99886
8:127907043	rs35224535	T	C		0.00375985	0.84531	0.754484	–	0.947071		0.374616	0.451631	0.9002	0.713742	–	1.13537		0.448	0.91	0.72	–	1.15		0.0185	0.89	0.81	–	0.98		0.0157	0.89	0.8	–	0.98		OMNI5ex	MEGAex
8:127907164	rs35195322	A	G		0.0339008	1.1155	1.00835	–	1.23405		0.0109674	0.0269233	1.29223	1.0606	–	1.57446		0.0177	1.27	1.04	–	1.55		0.00664	1.13	1.03	–	1.23		0.0058	1.13	1.04	–	1.23		0.99886	0.99923
8:127907224	rs36010097	A	G		0.0351344	1.11468	1.0076	–	1.23314		0.0109674	0.0269233	1.29223	1.0606	–	1.57446		0.0177	1.27	1.04	–	1.55		0.00675	1.13	1.03	–	1.23		0.00585	1.13	1.04	–	1.23		0.99878	0.99922
8:127907398	rs35358635	A	G		0.000338042	0.844756	0.770311	–	0.926396		0.000154259	0.00099484	0.703588	0.58646	–	0.844111		0.000286	0.71	0.59	–	0.86		2.03e-06	0.83	0.76	–	0.89		1.71e-06	0.83	0.76	–	0.89		0.99951	0.99882
8:127908655	rs6993736	C	A		0.0466714	1.12281	1.00171	–	1.25855		0.0577106	0.0961002	1.23665	0.993077	–	1.53998		0.0583	1.24	0.99	–	1.55		0.0054	1.15	1.04	–	1.26		0.00566	1.15	1.04	–	1.26		0.99858	0.99904
8:127909080	rs7828737	A	G		0.0037558	0.863989	0.782649	–	0.953782		0.0797233	0.127457	0.839302	0.689953	–	1.02098		0.0908	0.84	0.69	–	1.03		0.00389	0.88	0.81	–	0.96		0.00287	0.88	0.81	–	0.96		OMNI5ex	0.99064
8:127909131	rs1565049	T	G		0.0311389	1.11735	1.01011	–	1.23598		0.0109674	0.0269233	1.29223	1.0606	–	1.57446		0.0177	1.27	1.04	–	1.55		0.00596	1.13	1.04	–	1.23		0.00519	1.13	1.04	–	1.23		0.99915	0.99914
8:127909361	rs9297746	C	T		0.000354903	0.845365	0.770918	–	0.927002		0.000117338	0.00079727	0.698791	0.582292	–	0.838598		0.000222	0.71	0.59	–	0.85		1.81e-06	0.83	0.76	–	0.89		1.5e-06	0.82	0.76	–	0.89		0.9997	0.99923
8:127910317	rs1914295	C	T		0.0037558	0.863989	0.782649	–	0.953782		0.0797233	0.127457	0.839302	0.689953	–	1.02098		0.0908	0.84	0.69	–	1.03		0.00389	0.88	0.81	–	0.96		0.00288	0.88	0.81	–	0.96		0.99953	0.99098
8:127911006	rs11775030	A	G		0.000355678	0.845307	0.770824	–	0.926986		0.000204842	0.0011296	0.708103	0.590156	–	0.849622		0.000357	0.72	0.6	–	0.86		2.46e-06	0.83	0.77	–	0.9		2.07e-06	0.83	0.76	–	0.89		0.99946	0.99983
8:127911391	rs2200570	T	C		0.0325485	1.13297	1.01043	–	1.27038		0.0534837	0.0908507	1.24122	0.996763	–	1.54562		0.0535	1.24	1	–	1.55		0.00363	1.15	1.05	–	1.27		0.0038	1.15	1.05	–	1.27		0.99878	0.99975
8:127911557	rs2220322	A	G		0.000355678	0.845307	0.770824	–	0.926986		0.000204842	0.0011296	0.708103	0.590156	–	0.849622		0.000357	0.72	0.6	–	0.86		2.46e-06	0.83	0.77	–	0.9		2.07e-06	0.83	0.76	–	0.89		0.99945	0.99993
8:127911596	rs2220321	A	G		0.000327746	0.844287	0.76981	–	0.92597		0.000204842	0.0011296	0.708103	0.590156	–	0.849622		0.000357	0.72	0.6	–	0.86		2.76e-06	0.83	0.77	–	0.9		2.41e-06	0.83	0.76	–	0.9		0.99766	MEGAex
8:127911756	rs7010010	C	T		0.0466714	1.12281	1.00171	–	1.25855		0.0577106	0.0961002	1.23665	0.993077	–	1.53998		0.0583	1.24	0.99	–	1.55		0.0054	1.15	1.04	–	1.26		0.00566	1.15	1.04	–	1.26		0.99894	0.99985
8:127912513	rs1589032	A	T		0.0466714	1.12281	1.00171	–	1.25855		0.0577106	0.0961002	1.23665	0.993077	–	1.53998		0.0583	1.24	0.99	–	1.55		0.0054	1.15	1.04	–	1.26		0.00566	1.15	1.04	–	1.26		0.99898	0.99984
8:127912930	rs13261583	C	G		0.0325485	1.13297	1.01043	–	1.27038		0.0534837	0.0908507	1.24122	0.996763	–	1.54562		0.0535	1.24	1	–	1.55		0.00363	1.15	1.05	–	1.27		0.0038	1.15	1.05	–	1.27		0.99912	0.99985
8:127913214	rs1400461	C	T		0.0466714	1.12281	1.00171	–	1.25855		0.0577106	0.0961002	1.23665	0.993077	–	1.53998		0.0583	1.24	0.99	–	1.55		0.0054	1.15	1.04	–	1.26		0.00566	1.15	1.04	–	1.26		0.99908	0.99964
8:127914938	rs6470480	C	T		0.0466714	1.12281	1.00171	–	1.25855		0.0577106	0.0961002	1.23665	0.993077	–	1.53998		0.0583	1.24	0.99	–	1.55		0.0054	1.15	1.04	–	1.26		0.00566	1.15	1.04	–	1.26		0.99939	0.99964
8:127915160	rs35554116	C	T		0.00501043	0.850843	0.760074	–	0.952451		0.6028	0.664827	0.940866	0.747862	–	1.18368		0.695	0.95	0.76	–	1.2		0.0382	0.9	0.82	–	0.99		0.0334	0.9	0.82	–	0.99		0.99187	0.97679
8:127915417	rs1400457	C	A		0.0325485	1.13297	1.01043	–	1.27038		0.0534837	0.0908507	1.24122	0.996763	–	1.54562		0.0535	1.24	1	–	1.55		0.00363	1.15	1.05	–	1.27		0.0038	1.15	1.05	–	1.27		0.99952	0.99987
8:127916370	rs1516937	G	A		0.037568	1.11298	1.00617	–	1.23112		0.0148124	0.0339488	1.27952	1.04943	–	1.56007		0.0229	1.26	1.03	–	1.54		0.00807	1.12	1.03	–	1.22		0.00709	1.13	1.03	–	1.23		OMNI5ex	MEGAex
8:127916476	rs6470481	C	T		0.037568	1.11298	1.00617	–	1.23112		0.0148124	0.0339488	1.27952	1.04943	–	1.56007		0.0229	1.26	1.03	–	1.54		0.00807	1.12	1.03	–	1.22		0.0071	1.13	1.03	–	1.23		0.99999	0.99999
8:127917149	rs7013167	A	G		0.0282716	1.11983	1.01212	–	1.239		0.0136875	0.031862	1.28308	1.05243	–	1.56429		0.0211	1.27	1.04	–	1.55		0.0061	1.13	1.03	–	1.23		0.00533	1.13	1.04	–	1.23		0.99993	0.99993
8:127917208	rs7012789	G	A		0.000352407	0.845242	0.77078	–	0.926896		0.000182723	0.00105783	0.705963	0.588266	–	0.84721		0.00031	0.71	0.59	–	0.86		2.07e-06	0.83	0.76	–	0.89		1.75e-06	0.83	0.76	–	0.89		0.99961	0.99988
8:127917873	rs138547719	T	C		0.035234	0.27489	0.0826274	–	0.914522		*†0.411	0.484851	0	0	–	14.4856		†						0.0767	0.34	0.11	–	1.12		0.0717	0.34	0.1	–	1.1		0.86844	0.96474
8:127918071	rs1516936	A	G		0.0293285	1.119	1.01137	–	1.23809		0.0136875	0.031862	1.28308	1.05243	–	1.56429		0.0211	1.27	1.04	–	1.55		0.00619	1.13	1.03	–	1.23		0.00538	1.13	1.04	–	1.23		0.99969	0.99987
8:127918722	rs923266	G	A		0.0466714	1.12281	1.00171	–	1.25855		0.0534837	0.0908507	1.24122	0.996763	–	1.54562		0.0528	1.24	1	–	1.55		0.00496	1.15	1.04	–	1.27		0.00522	1.15	1.04	–	1.27		0.99996	0.99996
8:127918983	rs6985276	C	T		0.0466714	1.12281	1.00171	–	1.25855		0.0534837	0.0908507	1.24122	0.996763	–	1.54562		0.0528	1.24	1	–	1.55		0.00496	1.15	1.04	–	1.27		0.00522	1.15	1.04	–	1.27		0.99998	0.99997
8:127919108	rs6985451	C	T		0.0466714	1.12281	1.00171	–	1.25855		0.0534837	0.0908507	1.24122	0.996763	–	1.54562		0.0528	1.24	1	–	1.55		0.00496	1.15	1.04	–	1.27		0.00522	1.15	1.04	–	1.27		1	0.99997
8:127919387	rs1356324	G	A		0.0466714	1.12281	1.00171	–	1.25855		0.0534837	0.0908507	1.24122	0.996763	–	1.54562		0.0528	1.24	1	–	1.55		0.00496	1.15	1.04	–	1.27		0.00522	1.15	1.04	–	1.27		1	0.99997
8:127919492	rs199747225	G	T		0.0466714	1.12281	1.00171	–	1.25855		0.0534837	0.0908507	1.24122	0.996763	–	1.54562		0.0528	1.24	1	–	1.55		0.00496	1.15	1.04	–	1.27		0.00522	1.15	1.04	–	1.27		1	0.99998
8:127919914	rs1516935	G	T		0.0466714	1.12281	1.00171	–	1.25855		0.0534837	0.0908507	1.24122	0.996763	–	1.54562		0.0528	1.24	1	–	1.55		0.00496	1.15	1.04	–	1.27		0.00522	1.15	1.04	–	1.27		OMNI5ex	MEGAex
8:127920102	rs4871751	C	T		0.0466714	1.12281	1.00171	–	1.25855		0.0534837	0.0908507	1.24122	0.996763	–	1.54562		0.0528	1.24	1	–	1.55		0.00496	1.15	1.04	–	1.27		0.00522	1.15	1.04	–	1.27		0.99993	0.99954
8:127920237	rs35787729	G	A		0.0320581	1.1168	1.00951	–	1.2355		0.0136875	0.031862	1.28308	1.05243	–	1.56429		0.0211	1.27	1.04	–	1.55		0.00672	1.13	1.03	–	1.23		0.00586	1.13	1.04	–	1.23		0.99947	0.9993
8:127920586	rs4871752	A	G		0.000352407	0.845242	0.77078	–	0.926896		0.000182723	0.00105783	0.705963	0.588266	–	0.84721		0.00031	0.71	0.59	–	0.86		2.07e-06	0.83	0.76	–	0.89		1.75e-06	0.83	0.76	–	0.89		0.99963	0.99979
8:127921284	rs13271478	G	A		0.00382308	0.864356	0.783058	–	0.954094		0.104581	0.162752	0.850875	0.70012	–	1.03409		0.112	0.85	0.7	–	1.04		0.00456	0.89	0.81	–	0.96		0.00341	0.88	0.81	–	0.96		OMNI5ex	MEGAex
8:127921396	rs13271795	T	A		0.00361244	0.863595	0.782377	–	0.953245		0.110063	0.170587	0.852814	0.701523	–	1.03673		0.118	0.85	0.7	–	1.04		0.00462	0.89	0.81	–	0.96		0.00344	0.88	0.81	–	0.96		0.99999	0.9991
8:127922676	rs118014750	C	T		0.026069	1.82918	1.07463	–	3.11353		0.303334	0.37657	2.00122	0.534051	–	7.49909		0.245	2.22	0.58	–	8.47		0.00173	2.16	1.33	–	3.49		0.00173	2.16	1.33	–	3.49		OMNI5ex	0.73154
8:127923064	rs6470488	G	T		0.0372978	1.1299	1.00721	–	1.26754		0.0174767	0.0388881	1.30408	1.04764	–	1.6233		0.0166	1.31	1.05	–	1.64		0.00187	1.17	1.06	–	1.29		0.00211	1.17	1.06	–	1.29		0.99855	0.99361
8:127923347	rs35561981	T	A		0.0101463	0.879315	0.797187	–	0.969903		0.129206	0.192043	0.861086	0.709807	–	1.04461		0.148	0.87	0.71	–	1.05		0.0137	0.9	0.83	–	0.98		0.0104	0.9	0.82	–	0.97		0.99911	0.99124
8:127923443	rs17755283	T	C		0.00793025	0.875547	0.793724	–	0.965805		0.129206	0.192043	0.861086	0.709807	–	1.04461		0.148	0.87	0.71	–	1.05		0.0113	0.9	0.83	–	0.98		0.00851	0.89	0.82	–	0.97		OMNI5ex	0.98974
8:127924137	rs11995193	A	G		0.00152702	1.17556	1.06367	–	1.29922		0.000254709	0.00136133	1.42726	1.17953	–	1.72702		0.00027	1.43	1.18	–	1.73		5.61e-06	1.22	1.12	–	1.32		6.2e-06	1.22	1.12	–	1.32		0.99927	MEGAex
8:127924412	rs13249021	A	G		0.0427879	1.10121	1.00314	–	1.20888		0.174594	0.236417	1.1324	0.946325	–	1.35506		0.142	1.15	0.96	–	1.37		0.0284	1.09	1.01	–	1.18		0.0288	1.09	1.01	–	1.18		OMNI5ex	0.99248
8:127924563	rs10441523	C	T		0.00153407	1.1752	1.0635	–	1.29863		0.000235863	0.00127299	1.42871	1.18129	–	1.72796		0.000251	1.43	1.18	–	1.73		4.88e-06	1.22	1.12	–	1.33		6.13e-06	1.22	1.12	–	1.32		OMNI5ex	0.99839
8:127924659	rs12543663	C	A		0.00223001	1.16993	1.05796	–	1.29374		0.000281053	0.00144514	1.42371	1.17661	–	1.7227		0.000294	1.43	1.18	–	1.73		1.26e-05	1.21	1.11	–	1.32		1.31e-05	1.21	1.11	–	1.32		OMNI5ex	MEGAex
8:127925628	rs7839365	A	T		0.0497484	0.909132	0.826607	–	0.999895		0.408303	0.484851	0.924869	0.768565	–	1.11296		0.384	0.92	0.76	–	1.11		0.151	0.94	0.87	–	1.02		0.148	0.94	0.87	–	1.02		0.9951	0.99022
8:127926116	rs1872817	C	T		0.0453077	0.907464	0.825163	–	0.997973		0.324057	0.397113	0.91131	0.757711	–	1.09605		0.277	0.9	0.75	–	1.09		0.162	0.94	0.87	–	1.02		0.157	0.94	0.87	–	1.02		0.99976	0.99511
8:127933164	rs10956342	C	T		0.0477104	0.908813	0.826738	–	0.999036		0.193993	0.257193	0.882983	0.731805	–	1.06539		0.158	0.87	0.72	–	1.05		0.15	0.94	0.87	–	1.02		0.145	0.94	0.87	–	1.02		0.99948	0.99851
8:127934163	rs78159665	G	C		0.0419597	0.726554	0.534048	–	0.988452		0.626159	0.685622	0.846932	0.434065	–	1.65251		0.585	0.83	0.42	–	1.63		0.0642	0.77	0.59	–	1.02		0.0645	0.77	0.59	–	1.02		0.98302	0.95702
8:127937755	rs77227534	T	C		0.0110447	0.752258	0.603969	–	0.936955		0.396136	0.473993	0.828626	0.536764	–	1.27919		0.564	0.88	0.57	–	1.36		0.00511	0.76	0.63	–	0.92		0.00475	0.76	0.63	–	0.92		OMNI5ex	MEGAex
8:127939042	rs557582497	G	A		*†0.013	0	0	–	0.494744		*†0.411	0.484851	0	0	–	14.4856		†						*†0.010	0	0	–	0.48		†						1	0.78225
8:127941793	rs182352457	A	G		6.3e-06	14.2639	4.5008	–	45.2049		0.00679895	0.0198238	4.57267	1.5209	–	13.748		0.00934	4.33	1.43	–	13.07		7.98e-09	8.44	4.09	–	17.43		8.63e-09	8.43	4.08	–	17.41		0.85656	FP
8:127949877	rs7821151	G	A		0.0466956	0.904753	0.819777	–	0.998537		0.807016	0.852972	0.976071	0.803685	–	1.18543		0.777	0.97	0.8	–	1.18		0.233	0.95	0.87	–	1.03		0.218	0.95	0.87	–	1.03		OMNI5ex	0.96124
8:127953763	rs7845686	G	A		0.0424117	0.901069	0.814826	–	0.996439		0.963094	0.97462	1.00473	0.822598	–	1.2272		0.987	1	0.82	–	1.23		0.24	0.95	0.87	–	1.04		0.214	0.95	0.87	–	1.03		0.99733	0.96627
8:127953851	rs118191031	G	T		0.00833948	0.732735	0.581576	–	0.923182		0.254899	0.326562	0.742679	0.445028	–	1.23941		0.225	0.73	0.43	–	1.22		0.0133	0.78	0.63	–	0.95		0.0152	0.78	0.64	–	0.95		OMNI5ex	0.96158
8:127954718	rs13252036	C	T		0.0497034	0.910382	0.828897	–	0.999878		0.499849	0.570292	0.938056	0.779038	–	1.12953		0.415	0.92	0.77	–	1.12		0.137	0.94	0.87	–	1.02		0.147	0.94	0.87	–	1.02		0.9994	0.9971
8:127954790	rs557334031	A	G		*‡4.88E-03	¥	2.32616	–	¥		0.719502	0.774457	0.706999	0.106562	–	4.69067		0.688	0.67	0.09	–	4.83		0.294	1.81	0.6	–	5.46		0.295	1.81	0.6	–	5.48		0.86475	0.78761
8:127958502	rs2035636	C	T		0.0432049	0.903263	0.818424	–	0.996897		0.658437	0.715815	0.95703	0.787692	–	1.16277		0.634	0.95	0.78	–	1.16		0.193	0.95	0.87	–	1.03		0.179	0.94	0.87	–	1.03		0.99929	0.96966
8:127961214	rs148736737	T	C		0.0448456	0.656435	0.435098	–	0.990366		0.128637	0.191947	0.387035	0.113763	–	1.31674		0.119	0.38	0.11	–	1.29		0.0365	0.67	0.47	–	0.98		0.0325	0.67	0.46	–	0.97		0.96326	0.77058
8:127962372	rs13276346	A	G		0.0357749	0.899632	0.815047	–	0.992996		0.591492	0.655204	0.948421	0.781641	–	1.15079		0.576	0.95	0.78	–	1.15		0.152	0.94	0.86	–	1.02		0.141	0.94	0.86	–	1.02		0.99949	0.97068
8:127965165	rs10094678	G	A		0.0498233	0.910473	0.82902	–	0.999928		0.543376	0.612606	0.944027	0.783982	–	1.13674		0.466	0.93	0.77	–	1.13		0.142	0.94	0.87	–	1.02		0.152	0.94	0.87	–	1.02		OMNI5ex	0.99722
8:127965221	rs13270126	T	C		0.04099	0.902247	0.817485	–	0.995797		0.616645	0.677153	0.951203	0.782007	–	1.15701		0.603	0.95	0.78	–	1.16		0.193	0.95	0.87	–	1.03		0.179	0.94	0.87	–	1.03		0.99989	0.97332
8:127966228	rs67385839	C	T		0.04099	0.902247	0.817485	–	0.995797		0.624403	0.684684	0.951905	0.781455	–	1.15953		0.61	0.95	0.78	–	1.16		0.212	0.95	0.87	–	1.03		0.196	0.95	0.87	–	1.03		1	0.97487
8:127966937	rs200586805	D	I		4.26e-07	1.88896	1.47626	–	2.41702		0.480066	0.551858	1.25667	0.666571	–	2.36915		0.411	1.31	0.69	–	2.48		1.17e-10	2.05	1.65	–	2.56		1.23e-10	2.05	1.65	–	2.56		ICPCG_imputed	FP
8:127967038	rs1487239	T	C		0.0427277	0.907689	0.826518	–	0.996831		0.509146	0.580031	0.939482	0.780542	–	1.13078		0.429	0.93	0.77	–	1.12		0.127	0.94	0.87	–	1.02		0.136	0.94	0.87	–	1.02		0.99968	0.99777
8:127968550	rs7842211	A	T		0.0471782	0.909475	0.828123	–	0.998818		0.616322	0.677153	0.953488	0.791416	–	1.14875		0.522	0.94	0.78	–	1.14		0.155	0.94	0.87	–	1.02		0.167	0.94	0.87	–	1.02		0.99995	0.99909
8:127968901	rs72723982	A	G		0.0319405	1.49813	1.03551	–	2.16743		0.0462531	0.0828202	1.79065	1.00973	–	3.17553		0.0631	1.73	0.97	–	3.08		0.0156	1.44	1.07	–	1.94		0.0158	1.44	1.07	–	1.94		OMNI5ex	MEGAex
8:127969281	rs12676144	G	T		0.0460599	0.909051	0.827753	–	0.998334		0.543376	0.612606	0.944027	0.783982	–	1.13674		0.466	0.93	0.77	–	1.13		0.133	0.94	0.87	–	1.02		0.142	0.94	0.87	–	1.02		0.99989	0.998
8:127970342	rs35167455	A	G		0.0471782	0.909475	0.828123	–	0.998818		0.616322	0.677153	0.953488	0.791416	–	1.14875		0.522	0.94	0.78	–	1.14		0.155	0.94	0.87	–	1.02		0.167	0.94	0.87	–	1.02		0.99985	0.99755
8:127973580	rs188601581	G	A		0.0109673	0.183054	0.0494756	–	0.677275		*†0.411	0.484851	0	0	–	14.4856		†						0.0268	0.23	0.06	–	0.85		0.0267	0.23	0.06	–	0.85		0.94589	0.79156
8:127978138	rs72723989	C	T		0.0312222	1.50769	1.03772	–	2.19051		0.0462531	0.0828202	1.79065	1.00973	–	3.17553		0.0631	1.73	0.97	–	3.08		0.0168	1.44	1.07	–	1.94		0.0168	1.44	1.07	–	1.94		OMNI5ex	0.99641
8:127980470	rs6470493	T	C		0.000241229	1.19113	1.08495	–	1.3077		0.0131822	0.0312511	1.27005	1.05131	–	1.5343		0.0143	1.27	1.05	–	1.54		2.61e-05	1.19	1.1	–	1.29		2.71e-05	1.19	1.1	–	1.29		0.99961	0.99922
8:127980684	rs980426	A	G		0.000215836	1.19283	1.08645	–	1.30962		0.0131822	0.0312511	1.27005	1.05131	–	1.5343		0.0143	1.27	1.05	–	1.54		2.49e-05	1.19	1.1	–	1.29		2.58e-05	1.19	1.1	–	1.29		OMNI5ex	MEGAex
8:127981249	rs12677894	A	G		0.00321611	0.864475	0.784654	–	0.952416		0.368554	0.445898	0.913128	0.749035	–	1.11317		0.357	0.91	0.75	–	1.11		0.028	0.91	0.84	–	0.99		0.025	0.91	0.84	–	0.99		OMNI5ex	0.96858
8:127981586	rs1516938	C	T		7.94e-06	1.23446	1.12548	–	1.35399		0.0193886	0.0409854	1.24754	1.03641	–	1.50169		0.0219	1.24	1.03	–	1.5		3.61e-08	1.25	1.15	–	1.35		3.83e-08	1.25	1.15	–	1.35		OMNI5ex	0.95748
8:127982089	rs4871004	A	G		0.000458677	1.19211	1.0805	–	1.31524		0.0135063	0.031862	1.27303	1.05112	–	1.54178		0.0111	1.28	1.06	–	1.56		9.55e-05	1.18	1.09	–	1.28		0.000142	1.18	1.08	–	1.28		OMNI5ex	0.99021
8:127983226	rs115424776	A	T		0.0471659	1.21284	1.00242	–	1.46743		0.58639	0.6505	1.09889	0.782384	–	1.54344		0.609	1.09	0.78	–	1.54		0.133	1.13	0.96	–	1.32		0.135	1.13	0.96	–	1.32		0.99695	0.99186
8:127983592	rs117927862	G	C		0.02161	2.35157	1.13373	–	4.87761		0.582549	0.649878	1.49634	0.355563	–	6.29716		0.526	1.6	0.37	–	6.86		0.00748	2.3	1.25	–	4.22		0.00632	2.34	1.27	–	4.31		0.86029	0.77136
8:127984089	rs9650093	G	A		1.00832e-05	0.766281	0.680877	–	0.862398		0.0780814	0.125992	0.808196	0.637733	–	1.02422		0.105	0.82	0.65	–	1.04		1.12e-06	0.78	0.7	–	0.86		1.2e-06	0.78	0.7	–	0.86		0.99515	0.98906
8:127986466	rs2392683	G	A		0.00138666	1.17018	1.06271	–	1.28852		0.0321614	0.063711	1.22729	1.01759	–	1.4802		0.0245	1.24	1.03	–	1.5		0.000731	1.15	1.06	–	1.25		0.00108	1.15	1.06	–	1.24		OMNI5ex	0.97975
8:127987578	rs1516944	A	G		0.000743019	1.18116	1.07224	–	1.30113		0.0151396	0.0342893	1.26141	1.04587	–	1.52137		0.0119	1.27	1.05	–	1.54		0.000371	1.16	1.07	–	1.26		0.000447	1.16	1.07	–	1.26		0.99879	0.98011
8:127988956	rs79373846	A	T		0.0114547	1.54175	1.10224	–	2.15652		0.987024	0.988398	0.994357	0.502777	–	1.96657		0.922	0.97	0.49	–	1.92		0.0101	1.44	1.09	–	1.91		0.0104	1.44	1.09	–	1.91		0.95703	0.83773
8:127989849	rs901592	A	C		1.07e-07	1.29273	1.17595	–	1.42111		0.0197867	0.0415959	1.25039	1.03616	–	1.50892		0.0188	1.25	1.04	–	1.52		1.14e-07	1.24	1.15	–	1.35		1.09e-07	1.24	1.15	–	1.35		OMNI5ex	TAQMAN
8:127990833	rs7014448	T	G		1.0345e-05	1.25018	1.13207	–	1.38061		0.0213708	0.0443139	1.25535	1.03431	–	1.52362		0.0199	1.26	1.04	–	1.53		5.1e-06	1.22	1.12	–	1.32		7.77e-06	1.21	1.11	–	1.32		0.99912	0.98977
8:127990929	rs34227520	T	C		0.0469706	0.90309	0.816686	–	0.998636		0.931207	0.94866	0.991009	0.807269	–	1.21657		0.873	0.98	0.8	–	1.21		0.319	0.96	0.88	–	1.04		0.289	0.95	0.88	–	1.04		0.99794	0.99534
8:127992237	rs77090545	G	A		0.0320235	1.23145	1.01804	–	1.48959		0.58639	0.6505	1.09889	0.782384	–	1.54344		0.609	1.09	0.78	–	1.54		0.0949	1.14	0.98	–	1.34		0.0977	1.14	0.98	–	1.34		0.99718	0.98995
8:127992639	rs79866008	G	A		1.28e-06	0.769511	0.692093	–	0.85559		0.0149572	0.0339774	0.765116	0.616704	–	0.949244		0.0206	0.77	0.62	–	0.96		1.28e-07	0.78	0.72	–	0.86		1.33e-07	0.78	0.71	–	0.86		0.99948	FP
8:127992674	rs11985977	A	G		0.0441671	1.19597	1.00468	–	1.42367		0.952429	0.966398	1.01005	0.727201	–	1.40292		0.992	1	0.72	–	1.39		0.104	1.13	0.98	–	1.3		0.0847	1.14	0.98	–	1.31		0.99719	0.98759
8:127998638	rs117464600	G	A		0.000366346	0.322843	0.173344	–	0.601275		0.196045	0.25901	2.50459	0.622695	–	10.0739		0.204	2.51	0.61	–	10.4		0.0157	0.5	0.28	–	0.88		0.0163	0.5	0.28	–	0.88		0.98924	0.9501
8:127999912	rs13271453	C	T		0.0194146	0.887824	0.803524	–	0.980968		0.77874	0.828938	0.971124	0.791598	–	1.19137		0.742	0.97	0.79	–	1.19		0.177	0.94	0.87	–	1.03		0.154	0.94	0.86	–	1.02		0.99877	0.99658
8:128002709	rs181765888	A	G		0.029074	2.36493	1.09172	–	5.123		0.582549	0.649878	1.49634	0.355563	–	6.29716		0.526	1.6	0.37	–	6.86		0.0132	2.23	1.18	–	4.21		0.0114	2.27	1.2	–	4.29		0.85739	0.75951
8:128003037	rs17762342	G	A		9.04e-06	0.763645	0.677926	–	0.860202		0.0546465	0.0924134	0.792263	0.624775	–	1.00465		0.0723	0.8	0.63	–	1.02		8.48e-07	0.77	0.7	–	0.86		9.52e-07	0.78	0.7	–	0.86		OMNI5ex	MEGAex
8:128004834	rs10505486	C	T		0.0284531	0.901519	0.82167	–	0.989128		0.336342	0.409978	0.912903	0.758134	–	1.09927		0.275	0.9	0.75	–	1.09		0.0831	0.93	0.86	–	1.01		0.0834	0.93	0.86	–	1.01		OMNI5ex	0.99603
8:128004978	rs147942240	C	G		0.0134707	0.507549	0.296397	–	0.869124		0.364604	0.441821	0.494225	0.107707	–	2.2678		0.421	0.53	0.11	–	2.47		0.0245	0.57	0.35	–	0.93		0.0199	0.56	0.34	–	0.91		0.95148	0.89918
8:128005150	rs961023	A	C		1.79798e-05	1.24143	1.1246	–	1.37039		0.013691	0.031862	1.27178	1.05051	–	1.53966		0.0101	1.29	1.06	–	1.56		7.14e-06	1.21	1.11	–	1.32		9.17e-06	1.21	1.11	–	1.31		OMNI5ex	0.99563
8:128005283	rs75520408	A	G		0.0388496	1.20161	1.00945	–	1.43034		0.819311	0.862949	0.962051	0.690295	–	1.34079		0.744	0.95	0.68	–	1.32		0.119	1.12	0.97	–	1.3		0.097	1.13	0.98	–	1.31		0.99957	0.9894
8:128005689	rs10216560	G	A		1.06638e-05	0.765743	0.679965	–	0.862342		0.0792623	0.127254	0.809236	0.638871	–	1.02503		0.101	0.82	0.65	–	1.04		1.36e-06	0.78	0.7	–	0.86		1.57e-06	0.78	0.7	–	0.86		0.99934	0.99981
8:128006833	rs10956347	A	T		0.0445346	1.19525	1.00436	–	1.42242		0.913794	0.933419	0.981931	0.705844	–	1.36601		0.834	0.96	0.69	–	1.35		0.121	1.12	0.97	–	1.3		0.0997	1.13	0.98	–	1.31		0.99827	0.96539
8:128007328	rs16901895	T	C		0.0363418	1.2049	1.01193	–	1.43467		0.913794	0.933419	0.981931	0.705844	–	1.36601		0.834	0.96	0.69	–	1.35		0.109	1.13	0.97	–	1.3		0.0895	1.13	0.98	–	1.31		0.99877	0.96545
8:128007559	rs142084014	G	A		0.000366346	0.322843	0.173344	–	0.601275		0.196045	0.25901	2.50459	0.622695	–	10.0739		0.204	2.51	0.61	–	10.4		0.0157	0.5	0.28	–	0.88		0.0163	0.5	0.28	–	0.88		0.9824	0.93857
8:128008134	rs75127456	C	A		0.0351254	0.836156	0.707937	–	0.987597		0.114665	0.17487	0.745219	0.517143	–	1.07389		0.105	0.74	0.51	–	1.07		0.0287	0.85	0.74	–	0.98		0.0323	0.85	0.74	–	0.99		OMNI5ex	0.98516
8:128009630	rs10110257	G	A		0.000767708	1.17979	1.07145	–	1.29908		0.0206094	0.0432059	1.24723	1.03447	–	1.50375		0.0128	1.27	1.05	–	1.54		0.000353	1.16	1.07	–	1.26		0.00046	1.16	1.07	–	1.26		0.99616	0.98275
8:128010274	rs11787440	T	C		2.82e-06	0.753274	0.669052	–	0.848099		0.0792623	0.127254	0.809236	0.638871	–	1.02503		0.113	0.83	0.65	–	1.05		3.85e-07	0.77	0.69	–	0.85		4.33e-07	0.77	0.7	–	0.85		OMNI5ex	MEGAex
8:128011021	rs138287183	T	G		0.00134664	2.19584	1.35755	–	3.55177		0.000703481	0.00292541	3.65897	1.72773	–	7.74893		0.000363	4.03	1.87	–	8.66		1.75e-05	2.38	1.6	–	3.54		1.59e-05	2.39	1.61	–	3.56		0.95691	0.82327
8:128011823	rs10086796	C	T		3.29e-06	0.754997	0.670683	–	0.849911		0.0850272	0.135368	0.812485	0.641479	–	1.02908		0.121	0.83	0.65	–	1.05		5.61e-07	0.77	0.7	–	0.85		6.27e-07	0.77	0.7	–	0.86		0.99882	0.99851
8:128011937	rs10086908	C	T		4.98e-06	0.788914	0.712565	–	0.873445		0.00860937	0.0234101	0.761585	0.621551	–	0.933169		0.0113	0.77	0.63	–	0.94		7.16e-08	0.79	0.72	–	0.86		9.86e-08	0.79	0.72	–	0.86		OMNI5ex	MEGAex, FP
8:128012345	rs552805714	G	A		0.00717172	0.121987	0.02632	–	0.565382		*†0.411	0.484851	0	0	–	14.4856		†						0.0162	0.15	0.03	–	0.71		0.0166	0.16	0.03	–	0.71		0.88651	0.80923
8:128012359	rs7816007	G	A		2.04e-06	0.773211	0.695353	–	0.859786		0.0176297	0.0390322	0.770369	0.621055	–	0.95558		0.0244	0.78	0.63	–	0.97		3.77e-07	0.79	0.72	–	0.87		4.65e-07	0.79	0.72	–	0.87		0.9869	0.98684
8:128013376	rs4871005	A	C		1.46e-07	1.28926	1.17275	–	1.41735		0.017644	0.0390322	1.25728	1.04066	–	1.519		0.0163	1.26	1.04	–	1.53		1.32e-07	1.24	1.15	–	1.35		1.23e-07	1.24	1.15	–	1.35		OMNI5ex	MEGAex
8:128014009	rs28561575	T	C		2.16e-07	0.75423	0.677947	–	0.839096		0.0181033	0.0395879	0.770688	0.620971	–	0.956502		0.0248	0.78	0.63	–	0.97		3.08e-08	0.77	0.71	–	0.85		3.53e-08	0.77	0.71	–	0.85		0.9995	0.99967
8:128014315	rs28556804	G	A		1.43e-07	0.75061	0.674538	–	0.835262		0.0212636	0.044212	0.77599	0.62536	–	0.962904		0.0299	0.79	0.63	–	0.98		2.35e-08	0.77	0.7	–	0.84		2.75e-08	0.77	0.7	–	0.85		0.99949	0.99966
8:128014415	rs73351621	A	G		3.78e-06	0.786172	0.709938	–	0.870593		0.00816513	0.0226776	0.75973	0.619773	–	0.931293		0.0114	0.77	0.63	–	0.94		5.11e-08	0.79	0.72	–	0.86		7.04e-08	0.79	0.72	–	0.86		0.99949	0.9998
8:128015092	rs16901898	C	T		5.69e-06	0.789824	0.713295	–	0.874565		0.00922419	0.0238762	0.763147	0.622642	–	0.935359		0.0123	0.77	0.63	–	0.94		9.03e-08	0.79	0.72	–	0.86		1.3e-07	0.79	0.73	–	0.86		0.99931	0.9995
8:128015555	rs111428438	T	C		0.0226456	0.761879	0.603008	–	0.962607		0.124049	0.185829	0.693668	0.435233	–	1.10556		0.1	0.67	0.42	–	1.08		0.00222	0.73	0.6	–	0.89		0.00233	0.73	0.6	–	0.9		0.98571	0.92204
8:128016183	rs16901899	A	G		0.0391874	1.20087	1.00912	–	1.42906		0.746183	0.798658	0.946709	0.679516	–	1.31897		0.691	0.93	0.67	–	1.31		0.14	1.11	0.96	–	1.29		0.116	1.12	0.97	–	1.3		OMNI5ex	0.97092
8:128016373	rs17830059	G	C		4.85e-06	0.788434	0.712036	–	0.873029		0.00922419	0.0238762	0.763147	0.622642	–	0.935359		0.0123	0.77	0.63	–	0.94		7.87e-08	0.79	0.72	–	0.86		1.14e-07	0.79	0.72	–	0.86		0.9996	0.99947
8:128017316	rs4871006	G	C		2.09185e-05	1.24042	1.12322	–	1.36984		0.0148554	0.0339488	1.26928	1.04769	–	1.53773		0.0107	1.29	1.06	–	1.56		6e-06	1.21	1.12	–	1.32		9.6e-06	1.21	1.11	–	1.32		0.99899	0.99486
8:128018205	rs28615829	A	G		7.87e-06	0.792081	0.715105	–	0.877344		0.0112532	0.0275359	0.768518	0.626956	–	0.942044		0.0133	0.77	0.63	–	0.95		1.52e-07	0.79	0.73	–	0.86		2.29e-07	0.79	0.73	–	0.87		0.99951	0.9987
8:128018245	rs192661706	G	A		0.0364536	0.235697	0.0608521	–	0.912922		*†0.245	0.314132	0	0	–	4.01007		†						0.0426	0.26	0.07	–	0.96		0.049	0.27	0.07	–	0.99		0.87034	0.84519
8:128018466	rs73351629	G	C		8.05e-07	0.78049	0.707317	–	0.861233		0.0468254	0.0836482	0.819083	0.67278	–	0.997202		0.0549	0.82	0.68	–	1		9.92e-08	0.8	0.73	–	0.87		1.37e-07	0.8	0.73	–	0.87		0.99871	0.99827
8:128019247	rs186262798	T	C		0.0098466	0.27431	0.102726	–	0.732491		0.263291	0.334498	2.5	0.502014	–	12.4499		0.278	2.47	0.48	–	12.69		0.07	0.47	0.2	–	1.06		0.0753	0.47	0.21	–	1.08		0.85052	0.8556
8:128019309	rs78316206	T	C		0.0174848	0.784944	0.642841	–	0.958459		0.865263	0.89344	0.967219	0.658145	–	1.42144		0.895	1.03	0.7	–	1.51		0.0172	0.81	0.69	–	0.96		0.017	0.81	0.68	–	0.96		0.97529	0.92999
8:128019817	rs1516941	G	A		3.75e-07	1.2776	1.1624	–	1.40422		0.0343414	0.0674564	1.225	1.01508	–	1.47833		0.0319	1.23	1.02	–	1.49		4.69e-07	1.23	1.13	–	1.33		4.81e-07	1.23	1.13	–	1.33		0.99963	0.99584
8:128019903	rs1516942	A	C		7.73e-06	0.792248	0.715383	–	0.877372		0.00709816	0.0199325	0.755466	0.615962	–	0.926566		0.00938	0.76	0.62	–	0.94		9.92e-08	0.79	0.72	–	0.86		1.44e-07	0.79	0.73	–	0.86		OMNI5ex	0.99924
8:128020250	rs1516943	C	T		1.16536e-05	1.24886	1.13075	–	1.37931		0.0138239	0.0320731	1.27395	1.05059	–	1.54478		0.0116	1.28	1.06	–	1.56		3.62e-06	1.22	1.12	–	1.33		5.55e-06	1.22	1.12	–	1.32		OMNI5ex	0.9956
8:128021488	rs1487241	A	T		1.79817e-05	1.24227	1.12501	–	1.37174		0.0149189	0.0339774	1.27064	1.04778	–	1.5409		0.0127	1.28	1.05	–	1.56		5.16e-06	1.22	1.12	–	1.32		8.02e-06	1.21	1.11	–	1.32		0.99964	0.9961
8:128021752	rs1487240	G	A		1.63e-07	0.748604	0.671732	–	0.834272		0.020769	0.0433019	0.770218	0.617304	–	0.961012		0.0289	0.78	0.62	–	0.97		1.69e-08	0.77	0.7	–	0.84		2.2e-08	0.77	0.7	–	0.84		0.99987	0.99984
8:128021786	rs183505826	T	C		*0.018	6.65223	1.30824	–	121.153		*0.019	0.0570734	6.29601	1.21541	–	32.6143		0.0308	6.21	1.18	–	32.61		0.0176	4.43	1.3	–	15.13		0.0168	4.48	1.31	–	15.33		0.95299	0.92401
8:128022941	rs9693379	A	C		7.3e-06	0.7917	0.714871	–	0.876785		0.00709816	0.0199325	0.755466	0.615962	–	0.926566		0.00938	0.76	0.62	–	0.94		1.03e-07	0.79	0.72	–	0.86		1.54e-07	0.79	0.73	–	0.86		0.99995	0.99989
8:128022973	rs9297750	G	A		1.63e-07	0.748604	0.671732	–	0.834272		0.020769	0.0433019	0.770218	0.617304	–	0.961012		0.0289	0.78	0.62	–	0.97		1.69e-08	0.77	0.7	–	0.84		2.2e-08	0.77	0.7	–	0.84		OMNI5ex	MEGAex
8:128023386	rs7844107	A	G		7.4e-06	0.791938	0.715134	–	0.87699		0.00709816	0.0199325	0.755466	0.615962	–	0.926566		0.00938	0.76	0.62	–	0.94		1.05e-07	0.79	0.72	–	0.86		1.53e-07	0.79	0.73	–	0.86		1	0.99981
8:128025053	rs17762878	G	A		7.4e-06	0.791938	0.715134	–	0.87699		0.00709816	0.0199325	0.755466	0.615962	–	0.926566		0.00938	0.76	0.62	–	0.94		1.05e-07	0.79	0.72	–	0.86		1.53e-07	0.79	0.73	–	0.86		0.99968	0.99931
8:128025212	rs73351641	A	G		7.4e-06	0.791938	0.715134	–	0.87699		0.00709816	0.0199325	0.755466	0.615962	–	0.926566		0.00938	0.76	0.62	–	0.94		1.05e-07	0.79	0.72	–	0.86		1.53e-07	0.79	0.73	–	0.86		0.99998	0.99959
8:128025263	rs4573233	A	G		7.4e-06	0.791938	0.715134	–	0.87699		0.00709816	0.0199325	0.755466	0.615962	–	0.926566		0.00938	0.76	0.62	–	0.94		1.05e-07	0.79	0.72	–	0.86		1.53e-07	0.79	0.73	–	0.86		0.99998	0.99958
8:128025404	rs1551515	A	T		7.4e-06	0.791938	0.715134	–	0.87699		0.00709816	0.0199325	0.755466	0.615962	–	0.926566		0.00938	0.76	0.62	–	0.94		1.05e-07	0.79	0.72	–	0.86		1.53e-07	0.79	0.73	–	0.86		0.99999	0.99956
8:128025599	rs1551513	C	T		8.07e-06	0.792687	0.715806	–	0.877824		0.00709816	0.0199325	0.755466	0.615962	–	0.926566		0.00938	0.76	0.62	–	0.94		1.16e-07	0.79	0.72	–	0.86		1.7e-07	0.79	0.73	–	0.86		1	0.99952
8:128025762	rs4473999	T	C		8.07e-06	0.792687	0.715806	–	0.877824		0.00889031	0.0234101	0.762126	0.621794	–	0.934128		0.0119	0.77	0.63	–	0.94		1.31e-07	0.79	0.73	–	0.86		1.91e-07	0.79	0.73	–	0.87		1	0.99952
8:128025777	rs9656964	G	C		8.07e-06	0.792687	0.715806	–	0.877824		0.00889031	0.0234101	0.762126	0.621794	–	0.934128		0.0119	0.77	0.63	–	0.94		1.31e-07	0.79	0.73	–	0.86		1.91e-07	0.79	0.73	–	0.87		1	0.99953
8:128025857	rs17762938	C	T		8.07e-06	0.792687	0.715806	–	0.877824		0.00889031	0.0234101	0.762126	0.621794	–	0.934128		0.0119	0.77	0.63	–	0.94		1.31e-07	0.79	0.73	–	0.86		1.91e-07	0.79	0.73	–	0.87		1	0.99953
8:128025916	rs7823297	T	C		8.07e-06	0.792687	0.715806	–	0.877824		0.00889031	0.0234101	0.762126	0.621794	–	0.934128		0.0119	0.77	0.63	–	0.94		1.31e-07	0.79	0.73	–	0.86		1.91e-07	0.79	0.73	–	0.87		1	0.99954
8:128026046	rs6651240	T	A		8.07e-06	0.792687	0.715806	–	0.877824		0.00889031	0.0234101	0.762126	0.621794	–	0.934128		0.0119	0.77	0.63	–	0.94		1.31e-07	0.79	0.73	–	0.86		1.91e-07	0.79	0.73	–	0.87		1	0.99958
8:128026128	rs710885	C	A		1.87643e-05	1.24151	1.1244	–	1.37083		0.0122296	0.0293587	1.27968	1.05516	–	1.55196		0.0101	1.29	1.06	–	1.57		4.29e-06	1.22	1.12	–	1.32		6.55e-06	1.21	1.12	–	1.32		OMNI5ex	MEGAex
8:128026203	rs7824011	C	G		8.07e-06	0.792687	0.715806	–	0.877824		0.00889031	0.0234101	0.762126	0.621794	–	0.934128		0.0119	0.77	0.63	–	0.94		1.31e-07	0.79	0.73	–	0.86		1.91e-07	0.79	0.73	–	0.87		1	0.99961
8:128026262	rs7823764	G	A		8.07e-06	0.792687	0.715806	–	0.877824		0.00889031	0.0234101	0.762126	0.621794	–	0.934128		0.0119	0.77	0.63	–	0.94		1.31e-07	0.79	0.73	–	0.86		1.91e-07	0.79	0.73	–	0.87		1	0.9996
8:128026317	rs7842175	C	T		8.07e-06	0.792687	0.715806	–	0.877824		0.00889031	0.0234101	0.762126	0.621794	–	0.934128		0.0119	0.77	0.63	–	0.94		1.31e-07	0.79	0.73	–	0.86		1.91e-07	0.79	0.73	–	0.87		1	0.9996
8:128026684	rs7824393	G	A		8.79e-06	0.793436	0.716479	–	0.878659		0.00889031	0.0234101	0.762126	0.621794	–	0.934128		0.0119	0.77	0.63	–	0.94		1.45e-07	0.79	0.73	–	0.86		2.12e-07	0.79	0.73	–	0.87		1	0.99957
8:128026860	rs710886	T	C		0.002166	0.862518	0.784719	–	0.948031		0.00859682	0.0234101	0.777281	0.644112	–	0.937983		0.0102	0.78	0.65	–	0.94		3.23e-05	0.84	0.78	–	0.91		5.35e-05	0.85	0.78	–	0.92		OMNI5ex	TAQMAN
8:128027335	rs78695701	T	C		0.0347963	1.22812	1.01478	–	1.48631		0.987099	0.988398	1.00285	0.71035	–	1.41579		0.987	1	0.7	–	1.41		0.168	1.12	0.95	–	1.31		0.174	1.11	0.95	–	1.3		0.99706	0.9972
8:128027502	rs16901904	C	T		8.07e-06	0.792687	0.715806	–	0.877824		0.00889031	0.0234101	0.762126	0.621794	–	0.934128		0.0119	0.77	0.63	–	0.94		1.31e-07	0.79	0.73	–	0.86		1.91e-07	0.79	0.73	–	0.87		1	0.99961
8:128027954	rs7463326	A	G		4.49e-07	0.755699	0.677804	–	0.842545		0.027509	0.0556428	0.78008	0.625505	–	0.972854		0.0379	0.79	0.63	–	0.99		4.59e-08	0.77	0.7	–	0.85		5.71e-08	0.77	0.7	–	0.85		OMNI5ex	MEGAex
8:128027957	rs10481163	T	C		7.3e-06	0.7917	0.714871	–	0.876785		0.00967224	0.0245352	0.764525	0.623818	–	0.936969		0.0131	0.77	0.63	–	0.95		1.33e-07	0.79	0.73	–	0.86		1.92e-07	0.79	0.73	–	0.87		0.99966	0.99914
8:128027962	rs10481164	A	G		7.3e-06	0.7917	0.714871	–	0.876785		0.00967224	0.0245352	0.764525	0.623818	–	0.936969		0.0131	0.77	0.63	–	0.95		1.33e-07	0.79	0.73	–	0.86		1.92e-07	0.79	0.73	–	0.87		0.99969	0.99908
8:128028337	rs2124597	C	T		8.79e-06	0.793436	0.716479	–	0.878659		0.00889031	0.0234101	0.762126	0.621794	–	0.934128		0.0119	0.77	0.63	–	0.94		1.45e-07	0.79	0.73	–	0.86		2.12e-07	0.79	0.73	–	0.87		OMNI5ex	0.99903
8:128029101	rs4871771	A	T		2.77e-07	1.2808	1.16542	–	1.40759		0.0284741	0.0571737	1.23305	1.02231	–	1.48723		0.025	1.24	1.03	–	1.5		2.99e-07	1.23	1.14	–	1.34		2.93e-07	1.23	1.14	–	1.34		0.99667	0.99604
8:128030208	rs785004	A	G		0.000106406	1.21771	1.10225	–	1.34526		0.0140566	0.0325139	1.27394	1.0501	–	1.54549		0.0108	1.29	1.06	–	1.57		3.2e-05	1.2	1.1	–	1.3		4.73e-05	1.19	1.1	–	1.3		0.99806	0.99472
8:128032251	rs785003	T	C		0.000185681	1.20889	1.09442	–	1.33532		0.0163477	0.0366979	1.26716	1.04446	–	1.53735		0.0124	1.28	1.06	–	1.56		4.71e-05	1.19	1.09	–	1.3		7.04e-05	1.19	1.09	–	1.29		OMNI5ex	0.99374
8:128032277	rs10109680	G	A		4.42e-07	0.750817	0.671781	–	0.839151		0.0549696	0.0927536	0.799335	0.635898	–	1.00478		0.0782	0.81	0.65	–	1.02		1.24e-07	0.77	0.7	–	0.85		1.68e-07	0.77	0.7	–	0.85		OMNI5ex	0.99214
8:128032413	rs785002	A	G		0.000403928	1.18935	1.0804	–	1.30928		0.029171	0.0581128	1.23398	1.02155	–	1.49058		0.0231	1.25	1.03	–	1.51		1.57e-05	1.2	1.1	–	1.3		2.63e-05	1.19	1.1	–	1.29		0.97513	0.96754
8:128034121	rs79919133	T	A		0.0239386	1.24041	1.02885	–	1.49547		0.790197	0.838689	1.04735	0.744852	–	1.47271		0.859	1.03	0.73	–	1.46		0.0869	1.14	0.98	–	1.33		0.0945	1.14	0.98	–	1.33		0.9943	0.9902
8:128036415	rs10097799	G	C		0.0197544	0.891049	0.808681	–	0.981807		0.404892	0.483709	0.922196	0.762164	–	1.11583		0.444	0.93	0.77	–	1.12		0.00258	0.88	0.81	–	0.96		0.00323	0.88	0.81	–	0.96		0.99833	0.99403
8:128041297	rs16901906	T	C		0.019132	0.890662	0.808437	–	0.981251		0.429081	0.503129	0.926173	0.765838	–	1.12008		0.498	0.94	0.77	–	1.13		0.00227	0.88	0.81	–	0.96		0.00285	0.88	0.81	–	0.96		OMNI5ex	0.99453
8:128046529	rs9969411	A	G		0.0023602	0.865395	0.788396	–	0.949914		0.292398	0.364181	0.904833	0.751137	–	1.08998		0.322	0.91	0.75	–	1.1		0.000443	0.87	0.8	–	0.94		0.000614	0.87	0.8	–	0.94		OMNI5ex	MEGAex
8:128047278	rs11775448	C	G		0.00248109	0.865908	0.788801	–	0.950554		0.241195	0.312691	0.894682	0.742752	–	1.07769		0.257	0.9	0.74	–	1.08		0.000419	0.87	0.8	–	0.94		0.000488	0.87	0.8	–	0.94		0.99909	0.99646
8:128048376	rs150587247	A	G		0.0117311	0.483652	0.274907	–	0.850901		0.06955	0.113823	3.02031	0.915398	–	9.96534		0.0845	2.91	0.86	–	9.8		0.216	0.72	0.44	–	1.21		0.218	0.73	0.44	–	1.21		0.91254	0.88267
8:128049005	rs1487236	A	G		0.0014219	0.861555	0.786181	–	0.944156		0.258564	0.329042	0.900987	0.751906	–	1.07963		0.241	0.9	0.75	–	1.08		0.000429	0.87	0.8	–	0.94		0.000639	0.87	0.81	–	0.94		OMNI5ex	0.97444
8:128049746	rs76440428	T	A		0.0291885	0.747339	0.575241	–	0.970924		0.984219	0.988398	0.994435	0.572052	–	1.72869		0.905	0.97	0.55	–	1.69		0.111	0.83	0.66	–	1.04		0.116	0.83	0.66	–	1.05		0.9879	0.96793
8:128050136	rs62532375	A	G		0.00111841	1.25206	1.09373	–	1.4333		0.00690457	0.0199325	1.41646	1.10027	–	1.82351		0.00312	1.47	1.14	–	1.9		8.36e-05	1.26	1.12	–	1.41		0.000108	1.25	1.12	–	1.4		OMNI5ex	0.90652
8:128050513	rs12334903	C	T		0.00261526	0.866689	0.789585	–	0.951323		0.292398	0.364181	0.904833	0.751137	–	1.08998		0.322	0.91	0.75	–	1.1		0.000483	0.87	0.8	–	0.94		0.000676	0.87	0.8	–	0.94		OMNI5ex	0.99083
8:128052027	rs7838351	C	A		0.00252772	0.866104	0.788957	–	0.950794		0.22745	0.296386	0.891109	0.738965	–	1.07458		0.25	0.9	0.74	–	1.08		0.000308	0.86	0.8	–	0.94		0.000425	0.87	0.8	–	0.94		0.99895	0.9897
8:128052255	rs12056374	C	T		0.00167596	0.863052	0.787302	–	0.94609		0.0986742	0.156114	0.855796	0.711378	–	1.02953		0.101	0.86	0.71	–	1.03		0.00019	0.86	0.8	–	0.93		0.000325	0.87	0.8	–	0.94		0.99965	0.98954
8:128052433	rs1456310	A	G		0.00270613	0.868302	0.79176	–	0.952244		0.118546	0.17935	0.862708	0.716688	–	1.03848		0.112	0.86	0.71	–	1.04		0.000413	0.87	0.8	–	0.94		0.000673	0.87	0.81	–	0.94		OMNI5ex	0.98851
8:128054005	rs117676387	G	A		0.0281584	1.24327	1.0236	–	1.51009		0.785899	0.835292	1.04913	0.742226	–	1.48294		0.786	1.05	0.74	–	1.49		0.126	1.13	0.97	–	1.33		0.137	1.13	0.96	–	1.32		0.98685	0.98475
8:128054223	rs17763508	G	T		0.0217407	1.24007	1.0319	–	1.49024		0.583267	0.649878	1.09633	0.789305	–	1.52279		0.544	1.11	0.79	–	1.54		0.0658	1.15	0.99	–	1.34		0.0718	1.15	0.99	–	1.34		0.9858	0.98473
8:128054409	rs1947521	C	A		0.00756872	0.879947	0.801115	–	0.966536		0.271634	0.341675	0.900211	0.746354	–	1.08579		0.326	0.91	0.75	–	1.1		0.0014	0.88	0.81	–	0.95		0.00179	0.88	0.81	–	0.95		0.99237	0.99294
8:128054411	rs980172	G	T		0.00756872	0.879947	0.801115	–	0.966536		0.271634	0.341675	0.900211	0.746354	–	1.08579		0.326	0.91	0.75	–	1.1		0.0014	0.88	0.81	–	0.95		0.00179	0.88	0.81	–	0.95		0.99305	0.99323
8:128054522	rs980171	G	A		0.0050413	0.87412	0.795674	–	0.960299		0.230364	0.299228	0.890878	0.737593	–	1.07602		0.288	0.9	0.75	–	1.09		0.0013	0.88	0.81	–	0.95		0.00174	0.88	0.81	–	0.95		OMNI5ex	MEGAex
8:128054612	rs980170	G	C		7.4532e-05	0.81326	0.734199	–	0.900836		0.125741	0.187994	0.85276	0.69547	–	1.04562		0.111	0.85	0.69	–	1.04		3.44e-05	0.83	0.76	–	0.91		5.31e-05	0.84	0.77	–	0.91		OMNI5ex	MEGAex
8:128056186	rs11778977	C	T		6.38e-06	0.803866	0.731155	–	0.883808		0.005328	0.0164821	0.763705	0.631798	–	0.923152		0.00489	0.76	0.63	–	0.92		1.17e-07	0.8	0.74	–	0.87		2.21e-07	0.81	0.74	–	0.88		OMNI5ex	0.97844
8:128058014	rs7833011	G	A		4.14413e-05	0.813702	0.737321	–	0.897995		0.0104848	0.0261603	0.773786	0.635811	–	0.941702		0.00934	0.77	0.63	–	0.94		8.62e-07	0.81	0.74	–	0.88		1.24e-06	0.81	0.75	–	0.88		0.99857	0.98246
8:128058964	rs75663746	A	G		8.61228e-05	0.815709	0.73685	–	0.903008		0.0493493	0.0869144	0.818898	0.670975	–	0.999431		0.0522	0.82	0.67	–	1		2.57e-06	0.81	0.75	–	0.89		2.42e-06	0.81	0.74	–	0.89		0.99745	0.98277
8:128059066	rs10956349	C	T		6.02e-06	0.802313	0.72932	–	0.882612		0.00313364	0.0104135	0.751489	0.621737	–	0.908319		0.00268	0.75	0.61	–	0.9		4.46e-08	0.8	0.74	–	0.86		8.79e-08	0.8	0.74	–	0.87		0.99843	0.98036
8:128059283	rs10956350	T	A		5.84e-06	0.801938	0.72893	–	0.882258		0.0033741	0.0110201	0.752921	0.622793	–	0.910239		0.00278	0.75	0.62	–	0.9		4.61e-08	0.8	0.74	–	0.86		9.04e-08	0.8	0.74	–	0.87		0.99853	0.98282
8:128060060	rs193249103	G	C		0.0364536	0.235697	0.0608521	–	0.912922		§							§						0.111	0.33	0.09	–	1.29		0.114	0.34	0.09	–	1.3		0.95584	0.85492
8:128061786	rs16901922	G	C		0.000133974	0.823214	0.744995	–	0.909646		0.0456664	0.0821564	0.815746	0.668057	–	0.996084		0.0457	0.81	0.66	–	1		6.27e-06	0.82	0.75	–	0.89		6.85e-06	0.82	0.75	–	0.9		OMNI5ex	0.98245
8:128062757	rs75537381	C	A		0.0191684	1.20308	1.03063	–	1.40438		0.847805	0.88019	1.02877	0.770084	–	1.37434		0.802	1.04	0.77	–	1.39		0.0483	1.14	1	–	1.29		0.0539	1.14	1	–	1.29		OMNI5ex	0.92841
8:128063756	rs961017	A	C		0.00585729	0.878848	0.80172	–	0.963396		0.00322188	0.0106141	0.760416	0.633736	–	0.91242		0.00308	0.76	0.63	–	0.91		4.81e-05	0.85	0.79	–	0.92		6.79e-05	0.85	0.79	–	0.92		OMNI5ex	0.96607
8:128064833	rs9785095	A	G		0.00335761	0.843092	0.752213	–	0.944952		0.13161	0.195234	0.842406	0.674073	–	1.05278		0.15	0.85	0.68	–	1.06		0.000148	0.83	0.75	–	0.91		0.000158	0.83	0.75	–	0.91		OMNI5ex	0.96777
8:128065745	rs750015	G	A		4.98976e-05	0.815168	0.738517	–	0.899774		0.00623735	0.0185415	0.759067	0.622998	–	0.924854		0.0054	0.75	0.62	–	0.92		7.41e-07	0.81	0.74	–	0.88		1.13e-06	0.81	0.75	–	0.88		OMNI5ex	0.99124
8:128066938	rs13250823	C	A		0.000123061	0.819118	0.739805	–	0.906934		0.0352288	0.0683906	0.807185	0.66128	–	0.985283		0.034	0.8	0.66	–	0.98		2.2e-06	0.81	0.74	–	0.88		2.74e-06	0.81	0.75	–	0.89		OMNI5ex	0.99454
8:128067300	rs4288339	C	T		9.65e-06	0.806011	0.73258	–	0.886803		0.00121785	0.00463391	0.730407	0.603803	–	0.883556		0.00104	0.72	0.6	–	0.88		5.1e-08	0.8	0.74	–	0.87		1.01e-07	0.8	0.74	–	0.87		OMNI5ex	MEGAex
8:128067513	rs1456308	C	T		0.000268389	0.827432	0.747281	–	0.916179		0.0359352	0.0695845	0.807307	0.660967	–	0.986047		0.0355	0.8	0.66	–	0.99		6.78e-06	0.82	0.75	–	0.89		7.68e-06	0.82	0.75	–	0.89		OMNI5ex	MEGAex
8:128068729	rs4871007	G	T		5.67033e-05	0.815587	0.738538	–	0.900674		0.0192149	0.0409596	0.791798	0.651243	–	0.962688		0.0188	0.79	0.65	–	0.96		1.53e-06	0.81	0.75	–	0.88		1.99e-06	0.81	0.75	–	0.89		OMNI5ex	0.99012
8:128070317	rs11998597	G	C		8.73436e-05	0.825626	0.750258	–	0.908565		0.00171329	0.00629862	0.736236	0.607997	–	0.891523		0.00147	0.73	0.6	–	0.89		5.98e-07	0.81	0.75	–	0.88		1.1e-06	0.82	0.75	–	0.89		0.98441	0.97951
8:128070449	rs720524	A	T		0.00880767	0.884493	0.80688	–	0.969571		0.00288663	0.00963475	0.756305	0.629366	–	0.908846		0.00257	0.75	0.62	–	0.9		0.000136	0.86	0.79	–	0.93		0.000181	0.86	0.8	–	0.93		0.97546	0.95216
8:128070669	rs958653	G	A		0.00292197	0.850313	0.764183	–	0.94615		0.0253958	0.0519521	0.785522	0.63567	–	0.970699		0.0198	0.78	0.63	–	0.96		0.000118	0.84	0.76	–	0.92		0.000152	0.84	0.77	–	0.92		OMNI5ex	0.94947
8:128070847	rs9297751	C	T		0.00382483	1.15064	1.04627	–	1.26543		0.0183725	0.039947	1.23669	1.03651	–	1.47553		0.0182	1.24	1.04	–	1.48		0.00305	1.13	1.04	–	1.22		0.0032	1.13	1.04	–	1.22		OMNI5ex	0.90813
8:128071137	rs59116317	T	G		0.0190975	0.880506	0.791611	–	0.979383		0.651673	0.710492	1.04827	0.854263	–	1.28633		0.606	1.06	0.86	–	1.3		0.0111	0.89	0.81	–	0.97		0.0113	0.89	0.81	–	0.97		0.86154	0.82869
8:128071380	rs58120361	T	C		0.0488817	0.87669	0.769082	–	0.999355		0.674505	0.729117	1.05393	0.82482	–	1.34667		0.752	1.04	0.81	–	1.33		0.0906	0.91	0.81	–	1.02		0.114	0.91	0.82	–	1.02		OMNI5ex	MEGAex
8:128077146	rs77541621	A	G		5.25e-10	2.37184	1.80604	–	3.11488		2.84e-07	4.404e-05	3.48375	2.1633	–	5.61019		2.97e-07	3.52	2.18	–	5.7		3.02e-16	2.62	2.08	–	3.3		2.73e-16	2.63	2.08	–	3.31		OMNI5ex	FP
8:128079029	rs59607840	A	C		0.022316	0.765665	0.608934	–	0.962736		0.0398363	0.0741209	0.598874	0.367295	–	0.976466		0.065	0.63	0.39	–	1.03		0.00119	0.72	0.59	–	0.88		0.000892	0.72	0.59	–	0.87		0.99945	0.99407
8:128079064	rs61207504	A	C		0.022316	0.765665	0.608934	–	0.962736		0.0398363	0.0741209	0.598874	0.367295	–	0.976466		0.065	0.63	0.39	–	1.03		0.00119	0.72	0.59	–	0.88		0.000892	0.72	0.59	–	0.87		OMNI5ex	0.99513
8:128079147	rs56914742	A	T		0.022316	0.765665	0.608934	–	0.962736		0.0398363	0.0741209	0.598874	0.367295	–	0.976466		0.065	0.63	0.39	–	1.03		0.00119	0.72	0.59	–	0.88		0.000892	0.72	0.59	–	0.87		1	0.99555
8:128079235	rs58690548	C	T		0.022316	0.765665	0.608934	–	0.962736		0.0398363	0.0741209	0.598874	0.367295	–	0.976466		0.065	0.63	0.39	–	1.03		0.00119	0.72	0.59	–	0.88		0.000892	0.72	0.59	–	0.87		1	0.99589
8:128079307	rs58061262	C	T		0.022316	0.765665	0.608934	–	0.962736		0.0398363	0.0741209	0.598874	0.367295	–	0.976466		0.065	0.63	0.39	–	1.03		0.00119	0.72	0.59	–	0.88		0.000892	0.72	0.59	–	0.87		1	0.99599
8:128080328	rs73338273	A	G		0.022316	0.765665	0.608934	–	0.962736		0.0398363	0.0741209	0.598874	0.367295	–	0.976466		0.065	0.63	0.39	–	1.03		0.00119	0.72	0.59	–	0.88		0.000892	0.72	0.59	–	0.87		1	0.9981
8:128080729	rs182157493	A	G		0.0275197	0.49569	0.265568	–	0.925218		0.0689688	0.113359	0.152841	0.0201874	–	1.15718		0.0821	0.17	0.02	–	1.26		0.00169	0.42	0.24	–	0.72		0.00145	0.41	0.24	–	0.71		0.93555	0.8897
8:128080754	rs73338275	A	G		0.022316	0.765665	0.608934	–	0.962736		0.0398363	0.0741209	0.598874	0.367295	–	0.976466		0.065	0.63	0.39	–	1.03		0.00119	0.72	0.59	–	0.88		0.000892	0.72	0.59	–	0.87		1	0.99858
8:128080919	rs73338279	A	T		0.022316	0.765665	0.608934	–	0.962736		0.0398363	0.0741209	0.598874	0.367295	–	0.976466		0.065	0.63	0.39	–	1.03		0.00119	0.72	0.59	–	0.88		0.000892	0.72	0.59	–	0.87		0.99998	0.99885
8:128081110	rs7824679	G	A		0.022316	0.765665	0.608934	–	0.962736		0.0398363	0.0741209	0.598874	0.367295	–	0.976466		0.065	0.63	0.39	–	1.03		0.00119	0.72	0.59	–	0.88		0.000892	0.72	0.59	–	0.87		1	0.9991
8:128081260	rs7824957	G	A		0.0197828	0.761397	0.605401	–	0.95759		0.0398363	0.0741209	0.598874	0.367295	–	0.976466		0.065	0.63	0.39	–	1.03		0.00101	0.72	0.59	–	0.88		0.000759	0.71	0.59	–	0.87		1	0.99916
8:128083628	rs11985630	C	T		0.0185317	0.787211	0.645069	–	0.960675		0.14217	0.206472	0.737345	0.490869	–	1.10758		0.205	0.77	0.51	–	1.16		0.00399	0.78	0.66	–	0.92		0.00715	0.79	0.67	–	0.94		0.99998	0.9988
8:128083727	rs73338295	G	T		0.0197828	0.761397	0.605401	–	0.95759		0.0398363	0.0741209	0.598874	0.367295	–	0.976466		0.065	0.63	0.39	–	1.03		0.00101	0.72	0.59	–	0.88		0.000759	0.71	0.59	–	0.87		0.99974	0.99957
8:128083946	rs73338297	A	G		0.0197828	0.761397	0.605401	–	0.95759		0.0398363	0.0741209	0.598874	0.367295	–	0.976466		0.065	0.63	0.39	–	1.03		0.00101	0.72	0.59	–	0.88		0.000759	0.71	0.59	–	0.87		0.99972	0.99959
8:128084097	rs6993569	A	G		0.0188277	0.788159	0.646171	–	0.961347		0.14217	0.206472	0.737345	0.490869	–	1.10758		0.205	0.77	0.51	–	1.16		0.00406	0.78	0.66	–	0.92		0.00724	0.79	0.67	–	0.94		OMNI5ex	MEGAex
8:128084804	rs34629453	A	C		0.0185317	0.787211	0.645069	–	0.960675		0.14217	0.206472	0.737345	0.490869	–	1.10758		0.205	0.77	0.51	–	1.16		0.00399	0.78	0.66	–	0.92		0.00715	0.79	0.67	–	0.94		OMNI5ex	0.99703
8:128084940	rs35090438	T	G		0.0185317	0.787211	0.645069	–	0.960675		0.14217	0.206472	0.737345	0.490869	–	1.10758		0.205	0.77	0.51	–	1.16		0.00399	0.78	0.66	–	0.92		0.00715	0.79	0.67	–	0.94		1	0.99612
8:128085044	rs116948193	A	G		0.00547221	0.61887	0.441122	–	0.868243		0.337248	0.409978	0.678125	0.30674	–	1.49917		0.306	0.66	0.3	–	1.47		0.00808	0.67	0.49	–	0.9		0.00639	0.66	0.49	–	0.89		OMNI5ex	0.88232
8:128085480	rs11998124	T	C		0.0129384	0.780168	0.641461	–	0.948867		0.103331	0.162075	0.716519	0.47977	–	1.07009		0.155	0.75	0.5	–	1.12		0.00183	0.77	0.65	–	0.91		0.00325	0.78	0.66	–	0.92		0.99138	0.98054
8:128085755	rs11998248	A	G		0.0185317	0.787211	0.645069	–	0.960675		0.14217	0.206472	0.737345	0.490869	–	1.10758		0.205	0.77	0.51	–	1.16		0.00399	0.78	0.66	–	0.92		0.00715	0.79	0.67	–	0.94		1	0.99159
8:128086025	rs59590515	C	T		0.0185317	0.787211	0.645069	–	0.960675		0.14217	0.206472	0.737345	0.490869	–	1.10758		0.205	0.77	0.51	–	1.16		0.00399	0.78	0.66	–	0.92		0.00715	0.79	0.67	–	0.94		1	0.98852
8:128086032	rs35450468	G	A		0.0260877	0.798503	0.654922	–	0.973561		0.184574	0.246856	0.761514	0.509203	–	1.13884		0.253	0.79	0.53	–	1.18		0.00722	0.79	0.67	–	0.94		0.0124	0.8	0.68	–	0.95		OMNI5ex	0.98735
8:128086758	rs7005114	T	A		0.0165176	0.78645	0.64621	–	0.957124		0.142092	0.206472	0.741554	0.497477	–	1.10538		0.214	0.78	0.52	–	1.16		0.00348	0.78	0.66	–	0.92		0.00635	0.79	0.67	–	0.94		0.99586	0.9802
8:128086926	rs6991325	G	T		0.0151907	0.785744	0.646758	–	0.954598		0.142092	0.206472	0.741554	0.497477	–	1.10538		0.214	0.78	0.52	–	1.16		0.00377	0.78	0.66	–	0.92		0.00691	0.79	0.67	–	0.94		OMNI5ex	0.98003
8:128087904	rs6470494	T	C		6.48068e-05	1.23512	1.11356	–	1.36996		0.0774337	0.125377	1.19129	0.980935	–	1.44675		0.121	1.17	0.96	–	1.42		3.93e-05	1.2	1.1	–	1.31		5.08e-05	1.2	1.1	–	1.31		OMNI5ex	0.98409
8:128088066	rs7843737	A	G		1.22e-06	0.780567	0.706244	–	0.862712		0.0451505	0.081614	0.814319	0.666065	–	0.995572		0.0508	0.82	0.67	–	1		7.75e-07	0.81	0.74	–	0.88		1.06e-06	0.81	0.74	–	0.88		OMNI5ex	MEGAex
8:128088570	rs10095770	C	G		4.94e-07	1.35692	1.20473	–	1.52834		0.00629373	0.0185641	1.35654	1.09	–	1.68826		0.0092	1.34	1.08	–	1.67		1.4e-08	1.33	1.21	–	1.47		1.54e-08	1.33	1.21	–	1.47		OMNI5ex	0.9811
8:128090865	rs4581008	T	C		0.041141	0.903985	0.820513	–	0.995948		0.982309	0.988398	1.00217	0.827591	–	1.21357		0.978	1	0.83	–	1.22		0.147	0.94	0.87	–	1.02		0.165	0.94	0.87	–	1.02		0.99107	0.98941
8:128090962	rs4620246	G	A		0.0332843	0.900049	0.816876	–	0.99169		0.959989	0.972772	1.00491	0.829945	–	1.21676		0.958	1.01	0.83	–	1.22		0.132	0.94	0.86	–	1.02		0.148	0.94	0.87	–	1.02		0.99075	0.98922
8:128091382	rs12544839	A	G		0.0454292	0.905583	0.821737	–	0.997985		0.973128	0.980943	0.996731	0.823838	–	1.20591		0.967	1	0.82	–	1.21		0.129	0.94	0.86	–	1.02		0.153	0.94	0.87	–	1.02		0.98943	0.98865
8:128091558	rs12544844	T	C		0.0322675	0.899578	0.816518	–	0.991088		0.971572	0.980943	1.00347	0.829404	–	1.21407		0.978	1	0.83	–	1.21		0.119	0.94	0.86	–	1.02		0.139	0.94	0.87	–	1.02		0.98905	0.98887
8:128092982	rs1031589	G	A		6.48e-10	0.740082	0.672683	–	0.814234		0.00205377	0.00704019	0.744106	0.616611	–	0.897962		0.00147	0.74	0.61	–	0.89		3.19e-11	0.76	0.7	–	0.82		3.59e-11	0.76	0.7	–	0.82		0.99711	MEGAex
8:128093297	rs1016343	T	C		2.06e-08	1.38869	1.2381	–	1.55759		0.00115696	0.00444672	1.41166	1.1466	–	1.738		0.00198	1.39	1.13	–	1.72		1.66e-10	1.37	1.24	–	1.5		1.92e-10	1.37	1.24	–	1.5		OMNI5ex	MEGAex, TAQMAN
8:128093472	rs1031587	G	A		7.32e-10	0.740869	0.673424	–	0.815067		0.00186539	0.00666462	0.741892	0.614682	–	0.895429		0.00136	0.73	0.61	–	0.89		3.11e-11	0.76	0.7	–	0.82		3.64e-11	0.76	0.7	–	0.82		0.99989	0.99904
8:128093478	rs1551510	C	T		0.000718414	0.850253	0.773972	–	0.934053		0.310898	0.385331	0.909681	0.757485	–	1.09246		0.264	0.9	0.75	–	1.08		0.00174	0.88	0.81	–	0.95		0.00199	0.88	0.81	–	0.95		0.99903	0.99761
8:128093541	rs4871008	T	C		7.32e-10	0.740869	0.673424	–	0.815067		0.00205377	0.00704019	0.744106	0.616611	–	0.897962		0.00147	0.74	0.61	–	0.89		3.65e-11	0.76	0.7	–	0.82		4.11e-11	0.76	0.7	–	0.82		1	FP
8:128093816	rs150012589	G	A		0.0312137	0.723877	0.5395	–	0.971266		0.330982	0.404947	0.725834	0.380423	–	1.38487		0.336	0.73	0.38	–	1.39		0.0253	0.75	0.58	–	0.96		0.0234	0.74	0.57	–	0.96		OMNI5ex	0.93518
8:128094460	rs6981122	A	C		1.87e-09	0.74608	0.678098	–	0.820878		0.001651	0.00615889	0.739493	0.612772	–	0.89242		0.00118	0.73	0.61	–	0.88		5.36e-11	0.76	0.7	–	0.83		6.08e-11	0.76	0.7	–	0.83		OMNI5ex	FP
8:128094483	rs7001504	T	G		1.33e-09	0.74395	0.676118	–	0.818587		0.0017851	0.00653107	0.740898	0.613822	–	0.894283		0.00127	0.73	0.61	–	0.89		4.23e-11	0.76	0.7	–	0.83		4.79e-11	0.76	0.7	–	0.83		OMNI5ex	0.99792
8:128095156	rs13252298	G	A		2.11e-07	0.760292	0.685531	–	0.843206		0.0289021	0.0578803	0.792363	0.643058	–	0.976332		0.0197	0.78	0.63	–	0.96		2.02e-07	0.79	0.72	–	0.86		2.22e-07	0.79	0.72	–	0.86		OMNI5ex	MEGAex, TAQMAN
8:128096477	rs7841060	G	T		6.81e-08	1.36946	1.22166	–	1.53514		0.000756702	0.00306303	1.42678	1.16021	–	1.75459		0.00134	1.41	1.14	–	1.73		3.71e-10	1.36	1.23	–	1.49		3.95e-10	1.36	1.23	–	1.49		OMNI5ex	0.99672
8:128097578	rs6997559	C	T		0.0006552	0.849314	0.773162	–	0.932965		0.336917	0.409978	0.914189	0.761218	–	1.0979		0.281	0.9	0.75	–	1.09		0.00197	0.88	0.81	–	0.95		0.00222	0.88	0.82	–	0.96		0.99763	0.99669
8:128099166	rs7007694	C	T		0.0474646	0.875205	0.767127	–	0.99851		0.122135	0.183323	0.81234	0.624162	–	1.05725		0.131	0.81	0.62	–	1.06		0.0127	0.87	0.78	–	0.97		0.0129	0.87	0.78	–	0.97		OMNI5ex	MEGAex
8:128099242	rs13257371	A	C		7.64e-07	0.770531	0.694886	–	0.854412		0.0188441	0.0405094	0.775748	0.627611	–	0.958852		0.0124	0.76	0.62	–	0.94		4.42e-07	0.8	0.73	–	0.87		5.97e-07	0.8	0.73	–	0.87		0.99791	0.99577
8:128099269	rs4571699	A	G		0.0328252	0.863024	0.753822	–	0.988045		0.168734	0.233467	0.827617	0.632136	–	1.08355		0.187	0.83	0.63	–	1.09		0.00782	0.86	0.76	–	0.96		0.00753	0.85	0.76	–	0.96		0.99811	MEGAex
8:128099532	rs7837848	T	G		0.00662492	1.18374	1.04803	–	1.33702		0.388601	0.46571	1.10274	0.882914	–	1.37729		0.473	1.09	0.87	–	1.36		0.0111	1.14	1.03	–	1.26		0.0122	1.14	1.03	–	1.26		0.99784	0.9963
8:128100076	rs11993508	C	T		0.036633	0.865614	0.756038	–	0.991072		0.148525	0.214246	0.820382	0.627148	–	1.07315		0.162	0.82	0.63	–	1.08		0.00715	0.85	0.76	–	0.96		0.00683	0.85	0.76	–	0.96		0.99768	0.99606
8:128100409	rs28663168	A	G		0.0109342	1.17039	1.03682	–	1.32116		0.322534	0.396524	1.1181	0.896248	–	1.39487		0.399	1.1	0.88	–	1.38		0.0133	1.14	1.03	–	1.26		0.0141	1.14	1.03	–	1.26		0.99826	0.99588
8:128100848	rs1456316	A	T		0.000549975	1.18891	1.07776	–	1.31154		0.0526196	0.0908507	1.1975	0.997962	–	1.43693		0.0658	1.19	0.99	–	1.43		0.000142	1.17	1.08	–	1.27		0.000133	1.17	1.08	–	1.28		0.99931	0.99327
8:128101331	rs62529913	A	G		0.000484164	1.19092	1.07959	–	1.31373		0.0403048	0.0746275	1.21087	1.00849	–	1.45386		0.0505	1.2	1	–	1.45		0.000115	1.18	1.08	–	1.28		0.000106	1.18	1.08	–	1.28		0.99904	0.98629
8:128101343	rs11994653	G	A		0.000514214	1.19003	1.07875	–	1.3128		0.0344816	0.0674564	1.21777	1.01449	–	1.46178		0.0434	1.21	1.01	–	1.45		0.000115	1.18	1.08	–	1.28		0.000105	1.18	1.08	–	1.28		0.99914	0.98598
8:128101352	rs62529914	C	T		0.000588031	1.1878	1.07677	–	1.31028		0.0344816	0.0674564	1.21777	1.01449	–	1.46178		0.0434	1.21	1.01	–	1.45		0.000134	1.17	1.08	–	1.27		0.000121	1.18	1.08	–	1.28		OMNI5ex	0.98622
8:128102501	rs7844454	C	T		0.0362515	0.899764	0.815071	–	0.993258		0.900953	0.924023	0.987549	0.81071	–	1.20296		0.788	0.97	0.8	–	1.19		0.151	0.94	0.86	–	1.02		0.168	0.94	0.87	–	1.03		0.99817	0.9981
8:128102553	rs7826322	A	G		0.0259595	0.857703	0.749311	–	0.981774		0.118306	0.179344	0.806081	0.615034	–	1.05647		0.13	0.81	0.62	–	1.06		0.00523	0.85	0.76	–	0.95		0.00476	0.85	0.75	–	0.95		0.99502	0.99115
8:128103019	rs7000321	C	A		0.0174639	0.887211	0.803838	–	0.979231		0.927799	0.946454	1.00914	0.828902	–	1.22856		0.958	0.99	0.82	–	1.21		0.117	0.93	0.86	–	1.02		0.131	0.94	0.86	–	1.02		OMNI5ex	MEGAex
8:128103635	rs72725876	T	C		0.000182913	1.19773	1.08971	–	1.31645		0.440649	0.515106	1.07472	0.894851	–	1.29074		0.437	1.08	0.89	–	1.29		0.00108	1.14	1.05	–	1.24		0.00147	1.14	1.05	–	1.23		0.99266	0.99251
8:128103679	rs7001895	C	G		0.000387017	1.1868	1.07969	–	1.30454		0.323295	0.396819	1.09718	0.912749	–	1.31888		0.32	1.1	0.91	–	1.32		0.00105	1.14	1.06	–	1.24		0.00131	1.14	1.05	–	1.24		0.99293	0.99187
8:128103969	rs72725879	T	C		0.000953794	1.2215	1.08479	–	1.37544		0.551504	0.619019	1.06834	0.859451	–	1.328		0.67	1.05	0.84	–	1.31		0.00354	1.16	1.05	–	1.28		0.00324	1.16	1.05	–	1.28		0.99607	0.99255
8:128103979	rs5013678	C	T		1.3e-08	0.71461	0.636455	–	0.802361		0.00575771	0.0174491	0.719718	0.56987	–	0.908969		0.0057	0.72	0.57	–	0.91		2.41e-10	0.73	0.66	–	0.8		3.21e-10	0.73	0.66	–	0.8		OMNI5ex	FP
8:128104055	rs60669142	T	G		0.002224	1.18136	1.06169	–	1.31452		0.582351	0.649878	1.05689	0.867738	–	1.28728		0.6	1.05	0.86	–	1.29		0.00595	1.13	1.04	–	1.24		0.00614	1.13	1.04	–	1.24		OMNI5ex	MEGAex
8:128104117	rs183373024	G	A		1.4e-07	6.92435	3.36918	–	14.231		0.000175206	0.00105783	5.1746	2.19278	–	12.2112		0.000416	4.74	2	–	11.23		7.46e-11	5.69	3.37	–	9.61		6.69e-11	5.74	3.4	–	9.7		0.96114	FP
8:128104218	rs78809737	A	G		0.00177893	0.708145	0.570317	–	0.879282		0.1534	0.218163	0.720301	0.459089	–	1.13014		0.212	0.75	0.48	–	1.18		0.000377	0.71	0.59	–	0.86		0.000336	0.71	0.59	–	0.86		0.97902	0.97916
8:128105187	rs1073997	C	A		3.39e-07	1.90492	1.48706	–	2.44019		6.03e-06	7.169e-05	2.72234	1.76427	–	4.20068		4.77e-06	2.78	1.79	–	4.3		1.15e-11	2.06	1.67	–	2.54		2.14e-12	2.13	1.73	–	2.63		0.99442	0.99421
8:128106232	rs7016828	T	A		4.98e-07	1.8822	1.4709	–	2.40852		6.03e-06	7.169e-05	2.72234	1.76427	–	4.20068		4.77e-06	2.78	1.79	–	4.3		1.69e-11	2.04	1.66	–	2.52		3.18e-12	2.11	1.71	–	2.61		0.99697	0.9903
8:128106235	rs7016830	G	A		4.98e-07	1.8822	1.4709	–	2.40852		6.03e-06	7.169e-05	2.72234	1.76427	–	4.20068		4.77e-06	2.78	1.79	–	4.3		1.69e-11	2.04	1.66	–	2.52		3.18e-12	2.11	1.71	–	2.61		0.9972	0.99041
8:128106784	rs12682344	G	T		5.89e-07	1.87487	1.46507	–	2.3993		2.89e-06	4.404e-05	2.85412	1.83929	–	4.42889		2.6e-06	2.9	1.86	–	4.53		1.29e-11	2.06	1.67	–	2.54		4.29e-12	2.11	1.71	–	2.6		OMNI5ex	0.98869
8:128106880	rs6983561	C	A		3.55e-07	1.89689	1.48256	–	2.42701		8.83e-06	9.059e-05	2.65998	1.72779	–	4.0951		6.88e-06	2.71	1.76	–	4.19		1.57e-11	2.04	1.66	–	2.51		2.8e-12	2.11	1.71	–	2.61		OMNI5ex	MEGAex
8:128107101	rs16901948	A	G		5.89e-07	1.87487	1.46507	–	2.3993		2.89e-06	4.404e-05	2.85412	1.83929	–	4.42889		2.6e-06	2.9	1.86	–	4.53		1.29e-11	2.06	1.67	–	2.54		4.29e-12	2.11	1.71	–	2.6		0.99964	0.98801
8:128107136	rs1869931	G	A		8.78e-06	0.788446	0.709997	–	0.875562		0.0193051	0.0409854	0.777614	0.629872	–	0.960009		0.0192	0.78	0.63	–	0.96		2.66e-06	0.81	0.74	–	0.88		2.82e-06	0.81	0.74	–	0.88		0.99345	0.99643
8:128107153	rs16901949	C	A		5.89e-07	1.87487	1.46507	–	2.3993		2.89e-06	4.404e-05	2.85412	1.83929	–	4.42889		2.6e-06	2.9	1.86	–	4.53		1.29e-11	2.06	1.67	–	2.54		4.29e-12	2.11	1.71	–	2.6		1	0.98683
8:128107192	rs60681470	A	G		3e-07	1.90425	1.48841	–	2.43626		6.03e-06	7.169e-05	2.72234	1.76427	–	4.20068		4.77e-06	2.78	1.79	–	4.3		8.39e-12	2.06	1.68	–	2.54		1.54e-12	2.14	1.73	–	2.64		0.99989	0.98909
8:128107243	rs16901950	A	G		5.89e-07	1.87487	1.46507	–	2.3993		2.89e-06	4.404e-05	2.85412	1.83929	–	4.42889		2.6e-06	2.9	1.86	–	4.53		1.29e-11	2.06	1.67	–	2.54		4.29e-12	2.11	1.71	–	2.6		0.9999	0.98587
8:128107270	rs16901952	C	T		5.89e-07	1.87487	1.46507	–	2.3993		2.89e-06	4.404e-05	2.85412	1.83929	–	4.42889		2.6e-06	2.9	1.86	–	4.53		1.29e-11	2.06	1.67	–	2.54		4.29e-12	2.11	1.71	–	2.6		1	0.9852
8:128107381	rs58717512	A	T		5.89e-07	1.87487	1.46507	–	2.3993		2.89e-06	4.404e-05	2.85412	1.83929	–	4.42889		2.6e-06	2.9	1.86	–	4.53		1.29e-11	2.06	1.67	–	2.54		4.29e-12	2.11	1.71	–	2.6		1	0.98483
8:128107644	rs7005144	A	T		0.000270767	1.81579	1.31716	–	2.50317		0.000474126	0.00222722	2.47374	1.48855	–	4.11098		0.000339	2.56	1.53	–	4.29		4.42e-06	1.85	1.42	–	2.4		1.89e-06	1.9	1.46	–	2.48		0.8348	0.82279
8:128107682	rs59786353	C	A		5.89e-07	1.87487	1.46507	–	2.3993		2.89e-06	4.404e-05	2.85412	1.83929	–	4.42889		2.6e-06	2.9	1.86	–	4.53		1.29e-11	2.06	1.67	–	2.54		4.29e-12	2.11	1.71	–	2.6		1	0.98485
8:128108229	rs16901953	C	T		5.89e-07	1.87487	1.46507	–	2.3993		2.89e-06	4.404e-05	2.85412	1.83929	–	4.42889		2.6e-06	2.9	1.86	–	4.53		1.29e-11	2.06	1.67	–	2.54		4.29e-12	2.11	1.71	–	2.6		1	0.98582
8:128108516	rs61622455	C	T		5.89e-07	1.87487	1.46507	–	2.3993		2.89e-06	4.404e-05	2.85412	1.83929	–	4.42889		2.6e-06	2.9	1.86	–	4.53		1.29e-11	2.06	1.67	–	2.54		4.29e-12	2.11	1.71	–	2.6		1	0.98931
8:128108593	rs57435694	C	T		5.89e-07	1.87487	1.46507	–	2.3993		2.89e-06	4.404e-05	2.85412	1.83929	–	4.42889		2.6e-06	2.9	1.86	–	4.53		1.29e-11	2.06	1.67	–	2.54		4.29e-12	2.11	1.71	–	2.6		1	0.9918
8:128108679	rs7010450	G	T		5.89e-07	1.87487	1.46507	–	2.3993		2.89e-06	4.404e-05	2.85412	1.83929	–	4.42889		2.6e-06	2.9	1.86	–	4.53		1.29e-11	2.06	1.67	–	2.54		4.29e-12	2.11	1.71	–	2.6		1	0.99251
8:128108725	rs6990420	T	C		5.89e-07	1.87487	1.46507	–	2.3993		2.89e-06	4.404e-05	2.85412	1.83929	–	4.42889		2.6e-06	2.9	1.86	–	4.53		1.29e-11	2.06	1.67	–	2.54		4.29e-12	2.11	1.71	–	2.6		1	0.99325
8:128108726	rs35365584	A	G		2.31e-08	0.751062	0.679305	–	0.8304		0.00275693	0.0092424	0.733778	0.599166	–	0.898631		0.00325	0.74	0.6	–	0.9		2.02e-09	0.77	0.71	–	0.84		1.89e-09	0.77	0.71	–	0.84		0.99457	FP
8:128108993	rs17832285	G	A		2.83089e-05	0.772673	0.684797	–	0.871826		0.0114065	0.0277328	0.722918	0.562246	–	0.929505		0.014	0.73	0.57	–	0.94		1.63e-06	0.78	0.7	–	0.86		2.1e-06	0.78	0.7	–	0.86		OMNI5ex	MEGAex
8:128109129	rs7825340	G	A		0.00778864	1.17274	1.04288	–	1.31877		0.444886	0.516883	1.08752	0.876918	–	1.34869		0.508	1.08	0.87	–	1.34		0.0165	1.13	1.02	–	1.24		0.0176	1.13	1.02	–	1.24		OMNI5ex	MEGAex
8:128109356	rs73344342	A	G		5.89e-07	1.87487	1.46507	–	2.3993		2.89e-06	4.404e-05	2.85412	1.83929	–	4.42889		2.6e-06	2.9	1.86	–	4.53		1.29e-11	2.06	1.67	–	2.54		4.29e-12	2.11	1.71	–	2.6		1	0.99843
8:128109431	rs80103808	C	T		0.00311321	0.7277	0.589428	–	0.898409		0.218998	0.286846	0.759871	0.490432	–	1.17734		0.287	0.79	0.51	–	1.22		0.00104	0.74	0.61	–	0.88		0.000888	0.73	0.61	–	0.88		0.99355	0.99575
8:128109530	rs16901959	G	A		5.89e-07	1.87487	1.46507	–	2.3993		2.89e-06	4.404e-05	2.85412	1.83929	–	4.42889		2.6e-06	2.9	1.86	–	4.53		1.29e-11	2.06	1.67	–	2.54		4.29e-12	2.11	1.71	–	2.6		1	0.99845
8:128109776	rs7826388	T	C		6.66e-07	1.87527	1.46354	–	2.40284		4.35e-06	6.013e-05	2.78568	1.79933	–	4.31271		3.54e-06	2.85	1.83	–	4.43		2.61e-11	2.04	1.65	–	2.51		1.6e-11	2.06	1.67	–	2.54		0.99767	0.99545
8:128109930	rs7830341	A	G		5.89e-07	1.87487	1.46507	–	2.3993		2.89e-06	4.404e-05	2.85412	1.83929	–	4.42889		2.6e-06	2.9	1.86	–	4.53		1.29e-11	2.06	1.67	–	2.54		4.29e-12	2.11	1.71	–	2.6		1	0.9984
8:128110252	rs16901966	G	A		5.89e-07	1.87487	1.46507	–	2.3993		2.89e-06	4.404e-05	2.85412	1.83929	–	4.42889		2.6e-06	2.9	1.86	–	4.53		1.29e-11	2.06	1.67	–	2.54		4.29e-12	2.11	1.71	–	2.6		OMNI5ex	0.9983
8:128110277	rs16901967	G	A		5.89e-07	1.87487	1.46507	–	2.3993		2.89e-06	4.404e-05	2.85412	1.83929	–	4.42889		2.6e-06	2.9	1.86	–	4.53		1.29e-11	2.06	1.67	–	2.54		4.29e-12	2.11	1.71	–	2.6		0.99817	0.99772
8:128110646	rs7001069	G	A		5.89e-07	1.87487	1.46507	–	2.3993		2.89e-06	4.404e-05	2.85412	1.83929	–	4.42889		2.6e-06	2.9	1.86	–	4.53		1.29e-11	2.06	1.67	–	2.54		4.29e-12	2.11	1.71	–	2.6		1	0.99847
8:128110746	rs182829663	A	G		0.022635	4.07571	1.21772	–	13.6415		0.858732	0.889109	1.24396	0.112416	–	13.7652		0.961	1.06	0.09	–	11.95		0.00956	3.6	1.37	–	9.48		0.00939	3.61	1.37	–	9.53		0.94114	0.92015
8:128110814	rs17765137	G	A		0.00207046	0.720826	0.585273	–	0.887773		0.25764	0.328416	0.779146	0.505782	–	1.20026		0.324	0.8	0.52	–	1.24		0.000918	0.74	0.62	–	0.88		0.000778	0.73	0.61	–	0.88		OMNI5ex	MEGAex
8:128111032	rs11774449	T	G		0.00651248	1.17737	1.04672	–	1.32432		0.444886	0.516883	1.08752	0.876918	–	1.34869		0.508	1.08	0.87	–	1.34		0.0149	1.13	1.02	–	1.25		0.0158	1.13	1.02	–	1.24		0.99931	0.99817
8:128111238	rs7006076	A	G		5.89e-07	1.87487	1.46507	–	2.3993		2.89e-06	4.404e-05	2.85412	1.83929	–	4.42889		2.6e-06	2.9	1.86	–	4.53		1.29e-11	2.06	1.67	–	2.54		4.29e-12	2.11	1.71	–	2.6		1	0.99827
8:128111342	rs7005862	G	A		5.89e-07	1.87487	1.46507	–	2.3993		2.89e-06	4.404e-05	2.85412	1.83929	–	4.42889		2.6e-06	2.9	1.86	–	4.53		1.29e-11	2.06	1.67	–	2.54		4.29e-12	2.11	1.71	–	2.6		1	0.99811
8:128111343	rs7006251	A	G		5.89e-07	1.87487	1.46507	–	2.3993		2.89e-06	4.404e-05	2.85412	1.83929	–	4.42889		2.6e-06	2.9	1.86	–	4.53		1.29e-11	2.06	1.67	–	2.54		4.29e-12	2.11	1.71	–	2.6		1	0.99848
8:128111456	rs6988257	C	T		5.89e-07	1.87487	1.46507	–	2.3993		2.89e-06	4.404e-05	2.85412	1.83929	–	4.42889		2.6e-06	2.9	1.86	–	4.53		1.29e-11	2.06	1.67	–	2.54		4.29e-12	2.11	1.71	–	2.6		1	0.99848
8:128111470	rs73348236	T	C		7.27e-07	1.86001	1.45507	–	2.37763		2.89e-06	4.404e-05	2.85412	1.83929	–	4.42889		2.6e-06	2.9	1.86	–	4.53		1.51e-11	2.05	1.66	–	2.52		5.3e-12	2.09	1.7	–	2.58		OMNI5ex	0.99848
8:128111717	rs57010632	G	A		3.55e-07	1.89689	1.48256	–	2.42701		8.83e-06	9.059e-05	2.65998	1.72779	–	4.0951		6.88e-06	2.71	1.76	–	4.19		1.57e-11	2.04	1.66	–	2.51		2.8e-12	2.11	1.71	–	2.61		1	0.99887
8:128112097	rs16901969	C	A		5.89e-07	1.87487	1.46507	–	2.3993		2.89e-06	4.404e-05	2.85412	1.83929	–	4.42889		2.6e-06	2.9	1.86	–	4.53		1.29e-11	2.06	1.67	–	2.54		4.29e-12	2.11	1.71	–	2.6		1	0.9985
8:128112179	rs73348241	A	T		5.89e-07	1.87487	1.46507	–	2.3993		2.89e-06	4.404e-05	2.85412	1.83929	–	4.42889		2.6e-06	2.9	1.86	–	4.53		1.29e-11	2.06	1.67	–	2.54		4.29e-12	2.11	1.71	–	2.6		1	0.9985
8:128112193	rs73348243	A	T		5.89e-07	1.87487	1.46507	–	2.3993		2.89e-06	4.404e-05	2.85412	1.83929	–	4.42889		2.6e-06	2.9	1.86	–	4.53		1.29e-11	2.06	1.67	–	2.54		4.29e-12	2.11	1.71	–	2.6		1	0.99851
8:128112229	rs148798626	I	D		3.55e-07	1.89689	1.48256	–	2.42701		8.93e-06	9.059e-05	2.65902	1.72704	–	4.09391		7.28e-06	2.71	1.75	–	4.18		1.68e-11	2.04	1.66	–	2.51		2.87e-12	2.11	1.71	–	2.61		OMNI5ex	TAQMAN
8:128112446	rs61265543	T	C		3.55e-07	1.89689	1.48256	–	2.42701		8.83e-06	9.059e-05	2.65998	1.72779	–	4.0951		6.88e-06	2.71	1.76	–	4.19		1.57e-11	2.04	1.66	–	2.51		2.8e-12	2.11	1.71	–	2.61		0.99983	0.99881
8:128112715	rs16901970	G	T		5.89e-07	1.87487	1.46507	–	2.3993		2.89e-06	4.404e-05	2.85412	1.83929	–	4.42889		2.6e-06	2.9	1.86	–	4.53		1.29e-11	2.06	1.67	–	2.54		4.29e-12	2.11	1.71	–	2.6		1	0.99852
8:128112779	rs10453084	A	G		5.89e-07	1.87487	1.46507	–	2.3993		2.89e-06	4.404e-05	2.85412	1.83929	–	4.42889		2.6e-06	2.9	1.86	–	4.53		1.29e-11	2.06	1.67	–	2.54		4.29e-12	2.11	1.71	–	2.6		1	0.99852
8:128112859	rs6987723	A	G		5.89e-07	1.87487	1.46507	–	2.3993		2.89e-06	4.404e-05	2.85412	1.83929	–	4.42889		2.6e-06	2.9	1.86	–	4.53		1.29e-11	2.06	1.67	–	2.54		4.29e-12	2.11	1.71	–	2.6		1	0.99851
8:128113028	rs6987640	T	A		5.89e-07	1.87487	1.46507	–	2.3993		2.89e-06	4.404e-05	2.85412	1.83929	–	4.42889		2.6e-06	2.9	1.86	–	4.53		1.29e-11	2.06	1.67	–	2.54		4.29e-12	2.11	1.71	–	2.6		1	0.99854
8:128113426	rs56005245	T	C		4.87e-09	1.41376	1.25895	–	1.5876		0.00319747	0.0105794	1.37007	1.1113	–	1.6891		0.00433	1.36	1.1	–	1.68		1.71e-10	1.37	1.24	–	1.51		1.12e-10	1.37	1.25	–	1.51		0.99784	FP
8:128113464	rs74305597	T	C		5.89e-07	1.87487	1.46507	–	2.3993		2.89e-06	4.404e-05	2.85412	1.83929	–	4.42889		2.6e-06	2.9	1.86	–	4.53		1.29e-11	2.06	1.67	–	2.54		4.29e-12	2.11	1.71	–	2.6		1	0.99856
8:128114461	rs7824451	G	C		5.89e-07	1.87487	1.46507	–	2.3993		2.89e-06	4.404e-05	2.85412	1.83929	–	4.42889		2.6e-06	2.9	1.86	–	4.53		1.29e-11	2.06	1.67	–	2.54		4.29e-12	2.11	1.71	–	2.6		1	0.99859
8:128114710	rs7824785	T	C		7.27e-07	1.86001	1.45507	–	2.37763		2.89e-06	4.404e-05	2.85412	1.83929	–	4.42889		2.6e-06	2.9	1.86	–	4.53		1.51e-11	2.05	1.66	–	2.52		5.08e-12	2.1	1.7	–	2.58		OMNI5ex	MEGAex
8:128114796	rs13268116	A	G		9.47e-06	0.788841	0.710236	–	0.876145		0.0267938	0.054519	0.7877	0.637727	–	0.972943		0.0274	0.79	0.64	–	0.97		6.43e-06	0.81	0.74	–	0.89		6.71e-06	0.81	0.74	–	0.89		0.99923	0.99781
8:128115259	rs73348257	A	G		5.89e-07	1.87487	1.46507	–	2.3993		2.89e-06	4.404e-05	2.85412	1.83929	–	4.42889		2.6e-06	2.9	1.86	–	4.53		1.29e-11	2.06	1.67	–	2.54		4.29e-12	2.11	1.71	–	2.6		0.99986	0.99852
8:128115378	rs75170735	G	A		0.00271276	0.7242	0.586485	–	0.894253		0.218998	0.286846	0.759871	0.490432	–	1.17734		0.287	0.79	0.51	–	1.22		0.000893	0.73	0.61	–	0.88		0.000758	0.73	0.61	–	0.88		0.99105	0.99023
8:128115720	rs6470498	G	A		5.89e-07	1.87487	1.46507	–	2.3993		2.89e-06	4.404e-05	2.85412	1.83929	–	4.42889		2.6e-06	2.9	1.86	–	4.53		1.29e-11	2.06	1.67	–	2.54		4.29e-12	2.11	1.71	–	2.6		0.99954	0.99788
8:128115752	rs6999725	T	C		7.87e-07	1.86788	1.45767	–	2.39352		1.91e-06	4.404e-05	2.92582	1.88097	–	4.55109		1.56e-06	2.99	1.91	–	4.68		1.51e-11	2.06	1.67	–	2.55		9.12e-12	2.09	1.69	–	2.58		0.99874	0.99787
8:128116480	rs28686871	T	G		0.0133292	1.16153	1.03164	–	1.30777		0.374428	0.451631	1.1037	0.887756	–	1.37218		0.441	1.09	0.88	–	1.36		0.0244	1.12	1.01	–	1.24		0.0255	1.12	1.01	–	1.24		0.99744	0.9935
8:128116500	rs1456306	A	G		6.96e-06	0.785838	0.707449	–	0.872914		0.0191396	0.0409136	0.775596	0.627055	–	0.959324		0.0191	0.77	0.63	–	0.96		4.05e-06	0.81	0.74	–	0.89		4.22e-06	0.81	0.74	–	0.89		OMNI5ex	MEGAex
8:128116830	rs13260084	A	G		5.99e-06	0.784632	0.706412	–	0.871512		0.0191396	0.0409136	0.775596	0.627055	–	0.959324		0.0191	0.77	0.63	–	0.96		3.62e-06	0.81	0.74	–	0.88		3.78e-06	0.81	0.74	–	0.89		0.99995	0.99943
8:128117314	rs35270158	T	C		0.044064	0.110065	0.012846	–	0.943034		§							§						0.0892	0.16	0.02	–	1.33		0.0954	0.16	0.02	–	1.38		OMNI5ex	0.91053
8:128117736	rs143368544	T	C		0.000958527	1.75759	1.25765	–	2.45626		0.383659	0.460512	1.28123	0.733649	–	2.23751		0.41	1.27	0.72	–	2.22		0.0013	1.55	1.19	–	2.02		0.00133	1.55	1.19	–	2.02		0.90171	0.89675
8:128117863	rs57462547	T	C		4.2e-07	1.88954	1.47673	–	2.41776		4.35e-06	6.013e-05	2.78568	1.79933	–	4.31271		3.84e-06	2.84	1.82	–	4.41		1.2e-11	2.06	1.67	–	2.53		3.58e-12	2.11	1.71	–	2.6		OMNI5ex	0.99862
8:128118106	rs7827234	C	T		0.0432908	0.902381	0.816817	–	0.996908		0.83517	0.874229	0.979154	0.80292	–	1.19407		0.833	0.98	0.8	–	1.2		0.186	0.94	0.87	–	1.03		0.214	0.95	0.87	–	1.03		0.99925	0.99739
8:128118815	rs7844219	G	A		4.2e-07	1.88954	1.47673	–	2.41776		4.35e-06	6.013e-05	2.78568	1.79933	–	4.31271		3.84e-06	2.84	1.82	–	4.41		1.2e-11	2.06	1.67	–	2.53		3.58e-12	2.11	1.71	–	2.6		1	0.99854
8:128119056	rs6982324	C	G		4.98e-07	1.8822	1.4709	–	2.40852		2.89e-06	4.404e-05	2.85412	1.83929	–	4.42889		2.6e-06	2.9	1.86	–	4.53		1.02e-11	2.07	1.68	–	2.55		3.33e-12	2.11	1.71	–	2.61		0.99987	0.99814
8:128119257	rs10098867	G	A		0.00802529	1.17136	1.04209	–	1.31667		0.45616	0.527564	1.08501	0.875459	–	1.34473		0.528	1.07	0.86	–	1.33		0.0171	1.13	1.02	–	1.24		0.0182	1.12	1.02	–	1.24		0.99732	0.9916
8:128122422	rs72725888	A	G		0.0113752	0.767994	0.626007	–	0.942185		0.465221	0.536414	0.843755	0.534799	–	1.3312		0.499	0.85	0.54	–	1.35		0.0395	0.83	0.69	–	0.99		0.0384	0.83	0.69	–	0.99		OMNI5ex	0.93414
8:128122659	rs1378897	T	C		0.0020185	0.720361	0.584955	–	0.887112		0.0264732	0.054011	0.623084	0.410292	–	0.946237		0.0271	0.62	0.41	–	0.95		3.82e-05	0.69	0.58	–	0.82		4.97e-05	0.7	0.58	–	0.83		OMNI5ex	0.93295
8:128123394	rs6470499	C	T		4.2e-07	1.88954	1.47673	–	2.41776		4.35e-06	6.013e-05	2.78568	1.79933	–	4.31271		3.84e-06	2.84	1.82	–	4.41		1.2e-11	2.06	1.67	–	2.53		3.58e-12	2.11	1.71	–	2.6		1	0.99835
8:128123470	rs7842760	A	G		4.2e-07	1.88954	1.47673	–	2.41776		2.89e-06	4.404e-05	2.85412	1.83929	–	4.42889		2.6e-06	2.9	1.86	–	4.53		8.07e-12	2.07	1.68	–	2.55		2.47e-12	2.12	1.72	–	2.62		0.99841	0.99862
8:128124126	rs1551512	G	T		4.2e-07	1.88954	1.47673	–	2.41776		4.35e-06	6.013e-05	2.78568	1.79933	–	4.31271		3.84e-06	2.84	1.82	–	4.41		1.2e-11	2.06	1.67	–	2.53		3.58e-12	2.11	1.71	–	2.6		1	0.9983
8:128124916	rs16901979	A	C		4.2e-07	1.88954	1.47673	–	2.41776		2.89e-06	4.404e-05	2.85412	1.83929	–	4.42889		2.6e-06	2.9	1.86	–	4.53		8.07e-12	2.07	1.68	–	2.55		2.47e-12	2.12	1.72	–	2.62		OMNI5ex	MEGAex, FP, TAQMAN
8:128125195	rs10505483	T	C		6.15e-07	1.86725	1.46084	–	2.38674		2.89e-06	4.404e-05	2.85412	1.83929	–	4.42889		2.6e-06	2.9	1.86	–	4.53		1.2e-11	2.06	1.67	–	2.53		3.62e-12	2.11	1.71	–	2.6		OMNI5ex	MEGAex
8:128125504	rs7817677	G	A		6.96e-07	1.86755	1.45926	–	2.39008		2.89e-06	4.404e-05	2.85412	1.83929	–	4.42889		2.6e-06	2.9	1.86	–	4.53		1.64e-11	2.05	1.66	–	2.53		5.49e-12	2.1	1.7	–	2.59		OMNI5ex	0.99715
8:128125849	rs10505482	G	A		1.43626e-05	0.793132	0.714284	–	0.880684		0.0251294	0.051685	0.785906	0.636499	–	0.970385		0.0255	0.79	0.64	–	0.97		9.3e-06	0.82	0.75	–	0.89		9.8e-06	0.82	0.75	–	0.89		OMNI5ex	0.98864
8:128126798	rs73350138	G	T		4.2e-07	1.88954	1.47673	–	2.41776		2.89e-06	4.404e-05	2.85412	1.83929	–	4.42889		2.6e-06	2.9	1.86	–	4.53		8.07e-12	2.07	1.68	–	2.55		2.47e-12	2.12	1.72	–	2.62		1	0.99756
8:128127252	rs1456305	G	A		0.0112888	0.832239	0.722027	–	0.959274		0.0362198	0.0699576	0.730578	0.544613	–	0.980045		0.0337	0.73	0.54	–	0.98		0.000971	0.82	0.72	–	0.92		0.000807	0.81	0.72	–	0.92		OMNI5ex	0.98133
8:128128506	rs12678505	T	C		6.96e-07	1.86755	1.45926	–	2.39008		2.89e-06	4.404e-05	2.85412	1.83929	–	4.42889		2.6e-06	2.9	1.86	–	4.53		1.64e-11	2.05	1.66	–	2.53		5.49e-12	2.1	1.7	–	2.59		1	0.99225
8:128129042	rs16901983	T	G		0.00362589	0.612028	0.439649	–	0.851993		0.375073	0.451631	0.722925	0.352973	–	1.48062		0.373	0.72	0.35	–	1.48		0.0041	0.65	0.49	–	0.87		0.00365	0.65	0.49	–	0.87		OMNI5ex	0.97428
8:128129372	rs6989838	C	T		4.2e-07	1.88954	1.47673	–	2.41776		2.89e-06	4.404e-05	2.85412	1.83929	–	4.42889		2.6e-06	2.9	1.86	–	4.53		8.07e-12	2.07	1.68	–	2.55		2.47e-12	2.12	1.72	–	2.62		OMNI5ex	0.99276
8:128129985	rs149437660	I	D		2.09e-06	4.57873	2.44225	–	8.58421		4.99e-07	4.404e-05	3.11382	1.99966	–	4.84877		4.61e-07	3.16	2.02	–	4.95		7.11e-06	2.1	1.52	–	2.9		2.04e-06	2.22	1.6	–	3.09		ICPCG_imputed	FP
8:128130487	rs7013255	G	A		1.19e-07	1.99904	1.54698	–	2.58322		2.89e-06	4.404e-05	2.85412	1.83929	–	4.42889		2.6e-06	2.9	1.86	–	4.53		4.51e-12	2.13	1.72	–	2.64		1.35e-12	2.19	1.76	–	2.71		0.99853	0.99132
8:128130961	rs16901984	C	T		8.71e-07	2.11524	1.56934	–	2.85104		2.89e-06	4.404e-05	2.85412	1.83929	–	4.42889		2.6e-06	2.9	1.86	–	4.53		2.17e-09	2.06	1.62	–	2.6		6.28e-10	2.12	1.67	–	2.69		0.99763	0.9905
8:128131791	rs10098156	C	G		0.00277378	0.802591	0.694906	–	0.926962		0.0511516	0.0892807	0.745765	0.555349	–	1.00147		0.0499	0.74	0.55	–	1		9.24e-05	0.78	0.69	–	0.88		7.39e-05	0.78	0.69	–	0.88		0.99466	0.98086
8:128131916	rs111788770	T	C		0.00894246	1.41258	1.0903	–	1.83013		0.447785	0.519458	1.21135	0.738371	–	1.98731		0.371	1.26	0.76	–	2.07		0.00371	1.38	1.11	–	1.71		0.00368	1.38	1.11	–	1.72		OMNI5ex	MEGAex
8:128132324	rs6995291	G	A		1.24283e-05	0.791912	0.713235	–	0.879269		0.0488604	0.0866732	0.810208	0.657127	–	0.998949		0.0485	0.81	0.66	–	1		1.08e-05	0.82	0.75	–	0.89		1.12e-05	0.82	0.75	–	0.9		OMNI5ex	0.98395
8:128133977	rs16901985	A	T		0.000942216	0.576731	0.416216	–	0.799148		0.287927	0.360704	0.691026	0.349513	–	1.36623		0.282	0.69	0.35	–	1.36		0.000543	0.61	0.46	–	0.8		0.000536	0.6	0.46	–	0.8		0.99497	0.96449
8:128134117	rs34720002	T	C		1.1458e-05	0.79019	0.711292	–	0.877839		0.0179102	0.0395062	0.773857	0.625872	–	0.956831		0.018	0.77	0.62	–	0.96		4.61e-06	0.81	0.74	–	0.89		4.63e-06	0.81	0.74	–	0.89		0.99775	0.9834
8:128134683	rs78512696	C	T		0.0388329	0.686496	0.48046	–	0.980887		0.0495675	0.0869144	0.347313	0.120868	–	0.998002		0.07	0.37	0.13	–	1.08		0.0131	0.67	0.49	–	0.92		0.0125	0.67	0.48	–	0.92		OMNI5ex	0.84493
8:128135593	rs79826465	G	C		0.00178079	0.520283	0.345336	–	0.783856		0.337248	0.409978	0.678125	0.30674	–	1.49917		0.34	0.68	0.31	–	1.5		0.000538	0.54	0.38	–	0.76		0.000442	0.53	0.37	–	0.76		0.98788	0.96972
8:128137668	rs7816535	A	G		0.0175239	1.15461	1.02547	–	1.30001		0.497275	0.568208	1.07848	0.867096	–	1.3414		0.578	1.06	0.85	–	1.33		0.043	1.11	1	–	1.22		0.0451	1.11	1	–	1.22		OMNI5ex	0.98142
8:128137700	rs139214251	C	T		0.00976456	0.626166	0.439017	–	0.893094		0.647081	0.706497	0.849707	0.423122	–	1.70637		0.673	0.86	0.43	–	1.73		0.00938	0.67	0.49	–	0.91		0.00819	0.66	0.49	–	0.9		OMNI5ex	0.97702
8:128138257	rs77209506	T	C		0.00211047	0.719161	0.582835	–	0.887373		0.439865	0.51498	0.84656	0.554747	–	1.29188		0.533	0.87	0.57	–	1.34		0.000986	0.74	0.61	–	0.88		0.000799	0.73	0.61	–	0.88		0.98831	0.96627
8:128140484	rs75949840	C	G		2.87e-06	1.82736	1.41963	–	2.35219		2.68e-07	4.404e-05	3.35153	2.11421	–	5.31299		2.06e-07	3.44	2.16	–	5.49		2.02e-11	2.1	1.69	–	2.61		1.95e-11	2.1	1.69	–	2.62		0.9939	0.98092
8:128145817	rs10111496	C	A		0.0356937	1.12207	1.00773	–	1.24939		0.973208	0.980943	1.00343	0.821685	–	1.22537		0.939	0.99	0.81	–	1.21		0.0853	1.08	0.99	–	1.18		0.0962	1.08	0.99	–	1.18		0.99424	0.98395
8:128147111	rs80317438	C	T		0.0285596	1.27509	1.02581	–	1.58495		0.0103656	0.0259707	1.66658	1.12776	–	2.46282		0.0146	1.63	1.1	–	2.42		0.00297	1.32	1.1	–	1.58		0.00314	1.32	1.1	–	1.58		0.99766	0.95352
8:128148137	rs115504626	A	T		*†4.02E-03	0	0	–	0.339775		*‡0.114	0.17422	¥	0.426782	–	¥		‡						0.143	0.19	0.02	–	1.74		0.203	0.24	0.03	–	2.17		0.90995	0.71206
8:128148610	rs75970332	T	C		0.0312359	1.27019	1.02178	–	1.57898		0.0103656	0.0259707	1.66658	1.12776	–	2.46282		0.0146	1.63	1.1	–	2.42		0.00335	1.31	1.1	–	1.58		0.00354	1.31	1.09	–	1.58		OMNI5ex	0.95412
8:128149517	rs60148388	T	C		0.00457128	0.867062	0.785658	–	0.956901		0.443958	0.516883	1.0781	0.889291	–	1.30699		0.416	1.08	0.89	–	1.32		0.0475	0.92	0.84	–	1		0.0478	0.92	0.84	–	1		OMNI5ex	0.98046
8:128151672	rs17446776	G	C		0.0417995	1.46891	1.01437	–	2.12711		0.117016	0.177742	1.50871	0.902133	–	2.52312		0.146	1.47	0.87	–	2.47		0.106	1.26	0.95	–	1.68		0.113	1.26	0.95	–	1.67		0.87062	0.90772
8:128153320	rs79012498	C	T		0.0285596	1.27509	1.02581	–	1.58495		0.0153539	0.0346717	1.62532	1.09743	–	2.40714		0.0201	1.6	1.08	–	2.38		0.00335	1.31	1.1	–	1.58		0.00346	1.31	1.09	–	1.58		OMNI5ex	0.95599
8:128155664	rs2466040	G	T		5.94e-06	0.778989	0.699176	–	0.867914		0.175807	0.237215	0.860624	0.69253	–	1.06952		0.176	0.86	0.69	–	1.07		7.65e-06	0.81	0.74	–	0.89		6.9e-06	0.81	0.74	–	0.89		0.98912	0.96987
8:128156686	rs538829618	C	T		0.0177594	0.299465	0.110509	–	0.811509		*‡0.025	0.0519521	¥	1.54446	–	¥		‡						0.219	0.56	0.23	–	1.41		0.211	0.56	0.22	–	1.39		0.82377	0.67784
8:128156800	rs144777255	A	G		0.00594627	0.594508	0.410431	–	0.861145		0.562916	0.630897	0.802837	0.381516	–	1.68944		0.509	0.78	0.37	–	1.64		0.00624	0.64	0.46	–	0.88		0.00642	0.64	0.46	–	0.88		0.96502	0.93852
8:128158835	rs76927191	T	C		0.00184225	0.717255	0.581902	–	0.884091		0.464091	0.535923	0.849983	0.550092	–	1.31336		0.582	0.88	0.57	–	1.37		0.00215	0.75	0.63	–	0.9		0.00182	0.75	0.62	–	0.9		0.97553	0.95108
8:128161536	rs2392724	C	T		0.00012072	1.20087	1.09388	–	1.31832		0.522409	0.592653	1.06225	0.882807	–	1.27816		0.561	1.06	0.88	–	1.27		0.000247	1.16	1.07	–	1.26		0.000279	1.16	1.07	–	1.25		0.9963	0.97501
8:128161628	rs2392725	C	T		0.000123661	1.20078	1.09368	–	1.31836		0.585579	0.6505	1.05282	0.874981	–	1.26681		0.635	1.05	0.87	–	1.26		0.000277	1.16	1.07	–	1.25		0.000282	1.16	1.07	–	1.25		0.99614	0.97481
8:128162974	rs17446916	T	C		7.66831e-05	1.21151	1.10161	–	1.33237		0.263779	0.33456	1.11188	0.923159	–	1.33919		0.245	1.12	0.93	–	1.35		3.98e-05	1.18	1.09	–	1.28		6.07e-05	1.18	1.09	–	1.28		OMNI5ex	0.97341
8:128163204	rs188716223	C	T		0.00485236	0.308068	0.135777	–	0.698986		0.522562	0.592653	0.495758	0.0576998	–	4.25956		0.459	0.44	0.05	–	3.84		0.0095	0.37	0.17	–	0.78		0.0105	0.37	0.18	–	0.79		0.98425	0.87717
8:128166556	rs13275200	A	G		7.96227e-05	1.21083	1.10106	–	1.33155		0.257226	0.328416	1.11376	0.924367	–	1.34196		0.244	1.12	0.93	–	1.35		5.01e-05	1.18	1.09	–	1.28		7.62e-05	1.18	1.09	–	1.28		0.98836	0.97097
8:128167147	rs117478964	G	A		1.83047e-05	1.68847	1.32871	–	2.14565		5.62e-06	7.128e-05	2.78097	1.7883	–	4.32467		3.62e-06	2.88	1.84	–	4.51		1.02e-09	1.9	1.54	–	2.33		9.22e-10	1.9	1.55	–	2.34		OMNI5ex	TAQMAN
8:128168627	rs62531085	T	C		0.0164037	0.647083	0.453489	–	0.92332		0.406616	0.484851	0.756209	0.390859	–	1.46307		0.413	0.76	0.39	–	1.47		0.00351	0.64	0.47	–	0.86		0.00319	0.64	0.47	–	0.86		0.94191	0.92851
8:128169317	rs116146766	T	C		0.00203309	0.714996	0.577763	–	0.884824		0.550335	0.618619	0.872645	0.558072	–	1.36454		0.684	0.91	0.58	–	1.43		0.00366	0.76	0.63	–	0.91		0.00309	0.75	0.63	–	0.91		0.96453	0.94469
8:128169322	rs115294184	T	C		0.00203309	0.714996	0.577763	–	0.884824		0.550335	0.618619	0.872645	0.558072	–	1.36454		0.684	0.91	0.58	–	1.43		0.00366	0.76	0.63	–	0.91		0.00309	0.75	0.63	–	0.91		0.96391	0.94391
8:128171790	rs7006636	A	G		0.0311308	1.11659	1.01005	–	1.23436		0.858645	0.889109	1.01805	0.836088	–	1.23962		0.713	1.04	0.85	–	1.27		0.0116	1.12	1.02	–	1.21		0.0151	1.11	1.02	–	1.21		0.99342	0.97416
8:128172028	rs7002343	C	T		0.0174168	1.12803	1.02139	–	1.24579		0.80825	0.85309	1.02427	0.843951	–	1.24311		0.68	1.04	0.86	–	1.27		0.00629	1.12	1.03	–	1.22		0.00794	1.12	1.03	–	1.22		OMNI5ex	0.97747
8:128172382	rs11994992	A	G		0.0381313	1.67405	1.0286	–	2.72451		0.682276	0.735428	1.18274	0.529547	–	2.64164		0.72	1.16	0.51	–	2.61		0.0662	1.43	0.98	–	2.11		0.053	1.46	1	–	2.16		0.99051	0.99085
8:128173206	rs149743515	A	G		0.01692	3.61577	1.25933	–	10.3816		0.720826	0.774787	1.24618	0.372699	–	4.16679		0.725	1.24	0.37	–	4.18		0.0505	1.95	1	–	3.83		0.0526	1.94	0.99	–	3.81		0.94508	0.91784
8:128173354	rs540978012	C	T		0.0301211	2.89051	1.10746	–	7.54432		*‡0.114	0.17422	¥	0.426782	–	¥		‡						0.0031	4.23	1.63	–	11		0.00372	4.12	1.58	–	10.72		0.86297	0.63882
8:128175538	rs13276380	T	C		0.00510756	1.25231	1.06984	–	1.4659		0.0121311	0.0292145	1.4843	1.09018	–	2.0209		0.0336	1.4	1.03	–	1.91		2.11e-05	1.34	1.17	–	1.53		3.09e-05	1.33	1.16	–	1.53		OMNI5ex	0.97413
8:128177644	rs528796851	G	A		*†0.013	0	0	–	0.494744		0.519151	0.590543	2.49091	0.155346	–	39.9407		0.661	1.87	0.11	–	30.67		0.143	0.19	0.02	–	1.74		0.142	0.19	0.02	–	1.73		0.92262	0.90558
8:128177812	rs139046764	A	G		0.000238392	2.92591	1.65027	–	5.18762		0.000417629	0.00201149	3.99653	1.85134	–	8.62739		0.000242	4.33	1.98	–	9.48		3.8e-06	2.85	1.83	–	4.45		3.81e-06	2.86	1.83	–	4.46		0.86344	FP
8:128177867	rs186948306	A	G		0.0124233	0.714914	0.549523	–	0.930084		0.467001	0.537651	1.19356	0.740935	–	1.92268		0.416	1.22	0.75	–	1.98		0.0263	0.78	0.62	–	0.97		0.0255	0.77	0.62	–	0.97		0.99327	0.96692
8:128181807	rs13266271	T	C		0.00182085	1.28621	1.09799	–	1.5067		0.00738462	0.020585	1.5202	1.11898	–	2.06529		0.021	1.44	1.06	–	1.96		6.84e-06	1.36	1.19	–	1.56		9.96e-06	1.36	1.19	–	1.55		0.99748	0.97166
8:128182793	rs76865301	A	G		0.000257485	0.669598	0.540008	–	0.830286		0.198781	0.262171	0.725431	0.444604	–	1.18364		0.28	0.76	0.47	–	1.25		0.000573	0.72	0.59	–	0.87		0.000457	0.71	0.59	–	0.86		0.98969	0.97081
8:128182885	rs117313401	A	T		0.0385709	0.521989	0.281947	–	0.966396		0.757267	0.809382	1.24543	0.309643	–	5.00927		0.892	1.1	0.27	–	4.47		0.145	0.66	0.38	–	1.15		0.156	0.67	0.38	–	1.17		0.89762	0.85171
8:128183871	rs191785584	G	A		3.15e-06	1.92071	1.4597	–	2.52732		1.68e-07	4.404e-05	3.76348	2.29061	–	6.18342		1.48e-07	3.86	2.33	–	6.38		1.92e-11	2.25	1.77	–	2.84		1.7e-11	2.25	1.78	–	2.86		0.98336	FP
8:128190358	rs78276389	A	G		0.000209587	0.663054	0.533584	–	0.823939		0.220746	0.288639	0.736195	0.450928	–	1.20193		0.298	0.77	0.47	–	1.26		0.000499	0.71	0.59	–	0.86		0.000395	0.71	0.58	–	0.86		0.99588	0.97441
8:128191672	rs188140481	A	T		2.48e-08	12.8266	5.23019	–	31.4564		0.00045785	0.00216737	5.14826	2.05885	–	12.8735		0.000818	4.82	1.92	–	12.13		1.73e-12	8.47	4.68	–	15.34		1.55e-12	8.54	4.71	–	15.47		0.9914	FP
8:128193217	rs79655367	T	A		0.000414888	0.67726	0.545503	–	0.840841		0.244638	0.314132	0.74725	0.457414	–	1.22074		0.323	0.78	0.48	–	1.28		0.00116	0.73	0.6	–	0.88		0.000945	0.72	0.6	–	0.88		0.9997	0.97819
8:128193303	rs72609852	A	G		0.00133439	1.28982	1.10411	–	1.50678		0.0399865	0.0742188	1.37807	1.01477	–	1.87142		0.0993	1.3	0.95	–	1.77		1.04e-05	1.35	1.18	–	1.54		1.46e-05	1.34	1.17	–	1.53		OMNI5ex	0.96651
8:128193658	rs75015671	G	A		0.000296177	0.670152	0.539539	–	0.832384		0.244638	0.314132	0.74725	0.457414	–	1.22074		0.323	0.78	0.48	–	1.28		0.000841	0.72	0.6	–	0.87		0.000672	0.72	0.59	–	0.87		OMNI5ex	0.97682
8:128194694	rs1456304	T	A		0.000414888	0.67726	0.545503	–	0.840841		0.244638	0.314132	0.74725	0.457414	–	1.22074		0.323	0.78	0.48	–	1.28		0.00116	0.73	0.6	–	0.88		0.000945	0.72	0.6	–	0.88		0.99976	0.97672
8:128197295	rs16902008	G	T		0.00044731	0.679663	0.547848	–	0.843194		0.270549	0.341439	0.758607	0.464069	–	1.24009		0.357	0.79	0.48	–	1.3		0.00159	0.74	0.61	–	0.89		0.00129	0.73	0.6	–	0.88		OMNI5ex	0.97082
8:128197540	rs73350017	G	A		0.000249423	0.666602	0.536561	–	0.82816		0.270549	0.341439	0.758607	0.464069	–	1.24009		0.357	0.79	0.48	–	1.3		0.000859	0.72	0.6	–	0.87		0.000674	0.72	0.59	–	0.87		0.99754	0.96749
8:128197819	rs2445611	A	G		0.0381474	0.907256	0.827503	–	0.994695		0.727238	0.780576	0.967932	0.805943	–	1.16248		0.636	0.96	0.79	–	1.15		0.0503	0.92	0.85	–	1		0.048	0.92	0.85	–	1		OMNI5ex	0.98601
8:128198564	rs12678349	T	C		1.32272e-05	0.690074	0.583999	–	0.815415		0.00565221	0.0172053	0.627565	0.451178	–	0.872908		0.0079	0.64	0.46	–	0.89		1.25e-09	0.64	0.56	–	0.74		1.18e-09	0.64	0.56	–	0.74		OMNI5ex	MEGAex, TAQMAN
8:128202461	rs191791408	G	A		0.0433072	3.51568	1.03853	–	11.9014		*†0.245	0.314132	0	0	–	4.01007		†						0.0306	2.97	1.11	–	7.96		0.03	2.99	1.11	–	8.01		0.99732	0.8799
8:128203117	rs76844358	A	C		0.0121008	1.40018	1.07646	–	1.82126		0.820377	0.862949	1.05794	0.650615	–	1.72027		0.684	1.11	0.68	–	1.81		0.0222	1.29	1.04	–	1.6		0.0238	1.28	1.03	–	1.59		OMNI5ex	0.96077
8:128203859	rs13252265	A	T		0.000651877	1.29937	1.11775	–	1.51051		0.0129477	0.0308878	1.4503	1.08174	–	1.94444		0.0411	1.36	1.01	–	1.83		1.29e-06	1.37	1.21	–	1.56		1.77e-06	1.37	1.2	–	1.56		OMNI5ex	RFLP
8:128204484	rs10216379	T	G		0.00993029	0.674434	0.49992	–	0.909868		0.164208	0.227618	0.682009	0.397745	–	1.16943		0.137	0.66	0.38	–	1.14		0.000146	0.62	0.48	–	0.79		0.000208	0.62	0.48	–	0.8		0.9523	0.9367
8:128206119	rs951574412	A	G		0.0379259	0.18338	0.0369626	–	0.909791		*†0.411	0.484851	0	0	–	14.4856		†						0.0604	0.22	0.05	–	1.07		0.0565	0.22	0.04	–	1.04		0.8685	0.82337
8:128208209	rs147054803	C	A		0.0149999	0.352593	0.152221	–	0.816717		0.669971	0.726279	0.620455	0.069091	–	5.57185		0.569	0.53	0.06	–	4.79		0.0329	0.43	0.2	–	0.93		0.0354	0.43	0.2	–	0.94		0.96923	0.9255
8:128208369	rs138042437	G	A		3.17e-08	12.5864	5.13072	–	30.8764		0.000269133	0.00140281	6.01367	2.29084	–	15.7865		0.000502	5.6	2.12	–	14.77		2.57e-12	9.09	4.9	–	16.86		2.24e-12	9.18	4.94	–	17.04		OMNI5ex	FP
8:128209378	rs148702520	G	A		0.0241415	0.391927	0.173625	–	0.884701		0.669971	0.726279	0.620455	0.069091	–	5.57185		0.569	0.53	0.06	–	4.79		0.0513	0.47	0.22	–	1		0.0552	0.48	0.23	–	1.02		0.965	0.93589
8:128210356	rs79797202	G	A		0.00434444	0.680498	0.522326	–	0.886568		0.673204	0.728746	1.11328	0.676115	–	1.83312		0.61	1.14	0.69	–	1.89		0.0114	0.75	0.59	–	0.94		0.0106	0.74	0.59	–	0.93		OMNI5ex	0.94981
8:128211972	rs75650427	G	A		0.0410165	0.678583	0.467821	–	0.984299		0.880287	0.905269	0.954236	0.518675	–	1.75556		0.929	0.97	0.53	–	1.8		0.00998	0.67	0.49	–	0.91		0.00982	0.67	0.49	–	0.91		OMNI5ex	0.93763
8:128223315	rs1542957	C	G		0.0328983	0.894227	0.806939	–	0.990956		0.492734	0.564715	0.931852	0.761665	–	1.14007		0.455	0.93	0.75	–	1.13		0.0262	0.91	0.83	–	0.99		0.029	0.91	0.83	–	0.99		0.99569	0.98297
8:128225509	rs117387242	T	C		0.0389858	0.593537	0.361702	–	0.97397		0.862095	0.891378	0.902976	0.285473	–	2.85619		0.741	0.82	0.26	–	2.62		0.097	0.69	0.44	–	1.07		0.0951	0.68	0.44	–	1.07		OMNI5ex	0.91748
8:128228847	rs74631227	G	A		0.000788056	0.677564	0.539822	–	0.850453		0.595777	0.658991	0.886907	0.569253	–	1.38182		0.639	0.9	0.57	–	1.41		0.00079	0.72	0.59	–	0.87		0.000574	0.71	0.58	–	0.86		OMNI5ex	0.96218
8:128231945	rs16902043	G	A		0.0203051	0.891984	0.809898	–	0.98239		0.257067	0.328416	0.895277	0.739393	–	1.08403		0.221	0.89	0.73	–	1.08		0.0201	0.91	0.84	–	0.98		0.0187	0.91	0.83	–	0.98		OMNI5ex	0.96297
8:128232047	rs7013433	A	T		0.0421141	0.906162	0.824019	–	0.996495		0.301358	0.374727	0.905301	0.749646	–	1.09328		0.255	0.9	0.74	–	1.08		0.0414	0.92	0.85	–	1		0.0446	0.92	0.85	–	1		0.99519	0.94882
8:128232067	rs192854355	C	G		0.00485236	0.308068	0.135777	–	0.698986		0.870607	0.896525	0.828295	0.0858501	–	7.99152		0.725	0.66	0.07	–	6.52		0.0219	0.41	0.19	–	0.88		0.0234	0.41	0.19	–	0.89		0.93115	0.96498
8:128236556	rs78980680	A	G		0.000743898	1.57619	1.20998	–	2.05324		0.681375	0.735428	1.10696	0.681506	–	1.79801		0.561	1.16	0.71	–	1.89		0.000925	1.44	1.16	–	1.79		0.00107	1.43	1.16	–	1.78		OMNI5ex	0.87553
8:128237606	rs73351748	G	A		0.034762	1.39021	1.02387	–	1.88763		0.005824	0.0174491	2.07214	1.23458	–	3.47793		0.00317	2.2	1.3	–	3.72		0.0021	1.49	1.16	–	1.93		0.00208	1.5	1.16	–	1.93		0.98964	MEGAex
8:128240119	rs193113199	G	T		0.0403252	3.05456	1.05048	–	8.88191		0.413098	0.485387	1.87271	0.416851	–	8.41322		0.472	1.74	0.38	–	7.9		0.0282	2.44	1.1	–	5.43		0.0279	2.46	1.1	–	5.48		0.86856	0.73217
8:128243131	rs16902048	C	A		0.0390426	1.38036	1.01634	–	1.87476		0.005824	0.0174491	2.07214	1.23458	–	3.47793		0.00317	2.2	1.3	–	3.72		0.00247	1.49	1.15	–	1.92		0.00258	1.48	1.15	–	1.92		OMNI5ex	0.9973
8:128243374	rs142952384	G	A		0.000344469	2.35866	1.47436	–	3.77337		0.00188369	0.00669853	3.12853	1.52394	–	6.42262		0.00122	3.35	1.61	–	6.96		6.06e-06	2.41	1.65	–	3.53		6.14e-06	2.41	1.65	–	3.53		0.97763	TAQMAN
8:128250570	rs11995647	G	A		0.0441516	1.3666	1.00821	–	1.8524		0.005824	0.0174491	2.07214	1.23458	–	3.47793		0.00317	2.2	1.3	–	3.72		0.00268	1.48	1.15	–	1.91		0.00266	1.48	1.15	–	1.91		OMNI5ex	0.97703
8:128252087	rs190114673	C	A		0.0317791	2.4631	1.08177	–	5.6083		0.115348	0.175559	3.34352	0.744233	–	15.021		0.0962	3.64	0.79	–	16.66		0.00501	2.74	1.36	–	5.55		0.00523	2.73	1.35	–	5.53		0.93946	0.90458
8:128264705	rs3847133	C	G		0.0423123	0.883188	0.783392	–	0.995698		0.044856	0.0815301	0.778443	0.609466	–	0.994268		0.0597	0.79	0.62	–	1.01		0.00448	0.86	0.78	–	0.96		0.00536	0.86	0.78	–	0.96		0.98839	0.9593
8:128265143	rs190558766	A	C		0.0260198	3.33494	1.15478	–	9.63113		*‡0.114	0.17422	¥	0.426782	–	¥		‡						0.00322	4.9	1.7	–	14.09		0.00369	4.79	1.66	–	13.79		0.86437	0.52931
8:128267996	rs112021566	G	C		0.0158507	0.654821	0.464223	–	0.923674		0.8403	0.87839	0.935639	0.48989	–	1.78697		0.957	1.02	0.53	–	1.96		0.0229	0.71	0.53	–	0.95		0.0216	0.71	0.53	–	0.95		0.88774	0.76163
8:128268715	rs62529471	T	C		0.0321106	0.876744	0.777366	–	0.988826		0.041036	0.0757971	0.783684	0.620287	–	0.990123		0.0457	0.79	0.62	–	1		0.00101	0.84	0.76	–	0.93		0.0012	0.85	0.76	–	0.94		OMNI5ex	0.92547
8:128272220	rs1868907	T	G		0.0312893	1.11763	1.01004	–	1.23668		0.0993956	0.156605	1.17439	0.970005	–	1.42185		0.0749	1.19	0.98	–	1.45		0.00259	1.14	1.05	–	1.24		0.00302	1.14	1.04	–	1.24		OMNI5ex	MEGAex
8:128277457	rs187693252	T	G		0.000159382	0.34585	0.199316	–	0.600113		0.0493338	0.0869144	0.232162	0.0541293	–	0.995751		0.0511	0.23	0.05	–	1.01		7.68e-06	0.33	0.2	–	0.53		9.1e-06	0.33	0.2	–	0.54		0.8658	FP
8:128277639	rs16902056	C	A		0.000951339	1.34981	1.12981	–	1.61264		0.844329	0.88019	1.03202	0.753449	–	1.41359		0.653	1.08	0.78	–	1.48		0.00479	1.23	1.07	–	1.42		0.00566	1.23	1.06	–	1.42		OMNI5ex	0.94629
8:128278313	rs2122835	T	G		0.0119356	1.13756	1.02881	–	1.2578		0.217004	0.285216	1.12633	0.93248	–	1.36049		0.18	1.14	0.94	–	1.38		0.00104	1.15	1.06	–	1.25		0.00126	1.15	1.06	–	1.25		OMNI5ex	0.93443
8:128280955	rs373621589	A	C		0.0277736	0.777831	0.621865	–	0.972913		0.319695	0.393669	0.765794	0.452745	–	1.2953		0.346	0.78	0.46	–	1.32		0.0774	0.84	0.69	–	1.02		0.0838	0.84	0.69	–	1.02		OMNI5ex	MEGAex
8:128281542	rs76895997	T	C		0.0277736	0.777831	0.621865	–	0.972913		0.319695	0.393669	0.765794	0.452745	–	1.2953		0.346	0.78	0.46	–	1.32		0.0774	0.84	0.69	–	1.02		0.0846	0.84	0.69	–	1.02		0.99906	0.98566
8:128281551	rs76668408	C	T		0.0277736	0.777831	0.621865	–	0.972913		0.319695	0.393669	0.765794	0.452745	–	1.2953		0.346	0.78	0.46	–	1.32		0.0774	0.84	0.69	–	1.02		0.0846	0.84	0.69	–	1.02		0.99927	0.98582
8:128281644	rs283732	C	T		0.000432053	1.22274	1.09321	–	1.36763		0.0336094	0.0662611	1.2495	1.01742	–	1.53452		0.0251	1.27	1.03	–	1.56		3.47e-05	1.22	1.11	–	1.34		4.8e-05	1.21	1.11	–	1.33		OMNI5ex	MEGAex, FP
8:128281690	rs12549405	G	A		0.0277736	0.777831	0.621865	–	0.972913		0.319695	0.393669	0.765794	0.452745	–	1.2953		0.346	0.78	0.46	–	1.32		0.0774	0.84	0.69	–	1.02		0.0846	0.84	0.69	–	1.02		OMNI5ex	0.98681
8:128281901	rs283731	T	C		0.000670431	1.21569	1.08629	–	1.36051		0.0322322	0.063711	1.25172	1.01922	–	1.53726		0.0242	1.27	1.03	–	1.56		5.82e-05	1.21	1.1	–	1.33		7.95e-05	1.21	1.1	–	1.33		OMNI5ex	0.99938
8:128281911	rs1011387	G	A		0.0476016	0.798373	0.638919	–	0.997622		0.379731	0.456517	0.793841	0.47425	–	1.3288		0.42	0.81	0.48	–	1.36		0.122	0.86	0.7	–	1.04		0.15	0.86	0.71	–	1.05		OMNI5ex	0.97524
8:128284766	rs13262081	C	G		0.0326165	0.876954	0.777449	–	0.989194		0.0188185	0.0405094	0.745036	0.582813	–	0.952413		0.0364	0.77	0.6	–	0.98		0.00175	0.85	0.77	–	0.94		0.0015	0.85	0.76	–	0.94		0.99648	0.99704
8:128285408	rs201885483	D	I		5.71e-07	12.8844	4.73133	–	35.0867		0.00476698	0.0149287	3.32635	1.44375	–	7.66376		0.00611	3.25	1.4	–	7.54		3.88e-10	5.95	3.41	–	10.41		3.61e-10	5.98	3.42	–	10.47		ICPCG_imputed	FP
8:128286516	rs13280181	T	A		0.0330266	0.877264	0.777756	–	0.989503		0.0188185	0.0405094	0.745036	0.582813	–	0.952413		0.0364	0.77	0.6	–	0.98		0.00185	0.85	0.77	–	0.94		0.00158	0.85	0.76	–	0.94		0.99783	MEGAex
8:128286567	rs166900	T	C		0.000386793	1.22415	1.09478	–	1.3688		0.0445559	0.0813119	1.23533	1.00515	–	1.51821		0.0353	1.25	1.02	–	1.54		3.18e-05	1.22	1.11	–	1.34		4.25e-05	1.22	1.11	–	1.34		0.99916	0.99904
8:128291366	rs370874	C	T		0.00290764	1.18184	1.05875	–	1.31925		0.0471172	0.0839723	1.22965	1.00264	–	1.50806		0.0385	1.24	1.01	–	1.53		0.000265	1.19	1.08	–	1.3		0.000341	1.18	1.08	–	1.3		OMNI5ex	0.99559
8:128292843	rs924992	G	A		0.044239	0.794248	0.634587	–	0.99408		0.288658	0.360704	0.752686	0.445348	–	1.27212		0.321	0.76	0.45	–	1.3		0.096	0.85	0.69	–	1.03		0.105	0.85	0.7	–	1.04		OMNI5ex	MEGAex
8:128293284	rs11992992	T	A		0.0397903	0.790082	0.631132	–	0.989063		0.288658	0.360704	0.752686	0.445348	–	1.27212		0.321	0.76	0.45	–	1.3		0.0871	0.84	0.69	–	1.03		0.0954	0.84	0.69	–	1.03		0.99917	0.99706
8:128293466	rs185852	A	G		0.000374424	1.22509	1.09545	–	1.37007		0.102825	0.161674	1.18981	0.965591	–	1.46611		0.084	1.2	0.98	–	1.49		2.76e-05	1.22	1.11	–	1.34		3.7e-05	1.22	1.11	–	1.34		OMNI5ex	0.98425
8:128295710	rs412835	C	A		0.0403553	1.10188	1.00427	–	1.20897		0.799102	0.845781	1.02379	0.854222	–	1.22702		0.627	1.05	0.87	–	1.26		0.0853	1.07	0.99	–	1.16		0.0874	1.07	0.99	–	1.16		OMNI5ex	0.98522
8:128296664	rs438783	A	G		0.00176425	1.19358	1.06828	–	1.33357		0.134595	0.199274	1.17191	0.952022	–	1.44259		0.111	1.19	0.96	–	1.46		0.000249	1.19	1.08	–	1.31		0.000328	1.19	1.08	–	1.3		0.99872	0.97872
8:128297971	rs8180882	C	T		0.041332	0.792184	0.633331	–	0.990882		0.288658	0.360704	0.752686	0.445348	–	1.27212		0.321	0.76	0.45	–	1.3		0.0942	0.85	0.69	–	1.03		0.102	0.85	0.69	–	1.03		0.99276	0.98067
8:128298211	rs6980979	C	T		0.0234679	0.883365	0.793503	–	0.983403		0.0158516	0.0356895	0.763916	0.613793	–	0.950756		0.0296	0.78	0.63	–	0.98		0.00216	0.87	0.79	–	0.95		0.00271	0.87	0.79	–	0.95		OMNI5ex	0.99015
8:128299175	rs283702	C	T		0.00145783	1.19645	1.07135	–	1.33617		0.0802351	0.128006	1.19914	0.97837	–	1.46972		0.0686	1.21	0.99	–	1.49		0.000321	1.18	1.08	–	1.3		0.000413	1.18	1.08	–	1.3		0.99805	0.9793
8:128300999	rs12707923	T	C		0.0303378	0.874707	0.774903	–	0.987366		0.0169594	0.037959	0.740431	0.578556	–	0.947599		0.033	0.76	0.6	–	0.98		0.00138	0.85	0.76	–	0.94		0.0012	0.84	0.76	–	0.93		0.99886	0.99391
8:128302639	rs17378569	T	C		0.0486421	0.910895	0.830191	–	0.999444		0.495009	0.566469	0.939222	0.784422	–	1.12457		0.386	0.92	0.77	–	1.11		0.0518	0.92	0.86	–	1		0.0446	0.92	0.85	–	1		OMNI5ex	0.9764
8:128303557	rs283715	T	C		0.000642235	1.21788	1.08754	–	1.36383		0.152215	0.218146	1.16523	0.945147	–	1.43655		0.13	1.18	0.95	–	1.46		0.000114	1.21	1.1	–	1.32		0.000147	1.2	1.09	–	1.32		OMNI5ex	0.97447
8:128305167	rs283716	A	C		0.000550311	1.20804	1.08522	–	1.34475		0.193589	0.257106	1.14258	0.934579	–	1.39687		0.205	1.14	0.93	–	1.4		3.55e-05	1.21	1.11	–	1.32		4.98e-05	1.21	1.1	–	1.32		OMNI5ex	0.89431
8:128307082	rs283718	C	T		0.000770375	1.17641	1.07014	–	1.29324		0.341384	0.414344	1.08987	0.912818	–	1.30125		0.296	1.1	0.92	–	1.32		0.000426	1.15	1.07	–	1.25		0.0004	1.15	1.07	–	1.25		OMNI5ex	MEGAex
8:128307797	rs17450865	C	T		0.039589	0.871713	0.76487	–	0.99348		0.023009	0.0475812	0.737275	0.566895	–	0.958861		0.0359	0.75	0.58	–	0.98		0.00104	0.83	0.74	–	0.93		0.000932	0.83	0.74	–	0.93		0.99557	MEGAex
8:128307955	rs13251915	T	C		1.88e-06	1.30242	1.16833	–	1.4519		0.00167978	0.00620541	1.37748	1.12802	–	1.68211		0.00188	1.38	1.13	–	1.69		1.5e-09	1.33	1.21	–	1.45		1.15e-09	1.33	1.21	–	1.46		OMNI5ex	MEGAex, TAQMAN
8:128309188	rs7822551	A	G		0.0393091	0.871696	0.764982	–	0.993295		0.0390641	0.0741209	0.76101	0.587128	–	0.986389		0.0595	0.78	0.6	–	1.01		0.00131	0.83	0.75	–	0.93		0.00137	0.83	0.75	–	0.93		0.99716	0.99762
8:128309965	rs283720	A	G		0.000358535	1.20699	1.08851	–	1.33836		0.0290547	0.0580331	1.2386	1.02208	–	1.50099		0.0262	1.25	1.03	–	1.51		9.99e-07	1.24	1.14	–	1.36		1.21e-06	1.24	1.14	–	1.35		OMNI5ex	0.99372
8:128312996	rs112983285	T	G		0.0268808	0.708528	0.522203	–	0.961336		0.986231	0.988398	0.994553	0.534852	–	1.84936		0.982	0.99	0.53	–	1.86		0.0695	0.78	0.6	–	1.02		0.0773	0.79	0.6	–	1.03		OMNI5ex	0.84932
8:128314081	rs16902085	G	A		0.00689699	0.78043	0.651973	–	0.934198		0.820992	0.862949	0.962521	0.691365	–	1.34003		0.918	0.98	0.7	–	1.37		0.00398	0.8	0.69	–	0.93		0.00341	0.8	0.68	–	0.93		OMNI5ex	MEGAex
8:128318755	rs10107982	C	T		0.00157802	0.844257	0.760099	–	0.937733		0.0193451	0.0409854	0.778177	0.630668	–	0.960189		0.0316	0.79	0.64	–	0.98		2.55e-05	0.83	0.75	–	0.9		1.96e-05	0.82	0.75	–	0.9		OMNI5ex	MEGAex
8:128320346	rs16902094	G	A		4.8e-07	1.40197	1.22916	–	1.59907		0.000724244	0.00299538	1.50337	1.18685	–	1.90429		0.000986	1.49	1.18	–	1.9		6.34e-10	1.41	1.27	–	1.58		7.82e-10	1.41	1.27	–	1.58		OMNI5ex	MEGAex, FP
8:128320976	rs74822356	G	C		1.97e-08	1.45109	1.27424	–	1.65247		0.0019261	0.00672368	1.44634	1.14548	–	1.82624		0.00277	1.43	1.13	–	1.81		3.7e-11	1.44	1.29	–	1.61		4.75e-11	1.44	1.29	–	1.61		0.99905	0.99417
8:128321202	rs7838810	C	T		0.000434397	0.837294	0.758429	–	0.924361		0.00543463	0.0167439	0.755198	0.619574	–	0.92051		0.00957	0.77	0.63	–	0.94		7.65e-06	0.83	0.76	–	0.9		6.02e-06	0.82	0.76	–	0.9		OMNI5ex	0.99605
8:128321411	rs453875	A	G		0.00183856	0.860337	0.782643	–	0.945743		0.0347964	0.0678384	0.819178	0.680681	–	0.985855		0.0526	0.83	0.69	–	1		0.000212	0.86	0.79	–	0.93		0.000187	0.86	0.79	–	0.93		0.99912	0.99205
8:128321413	rs72728057	C	A		2.78e-08	1.44458	1.26876	–	1.64477		0.0019261	0.00672368	1.44634	1.14548	–	1.82624		0.00277	1.43	1.13	–	1.81		4.79e-11	1.44	1.29	–	1.6		5.94e-11	1.44	1.29	–	1.6		0.99953	0.99329
8:128321483	rs72728059	C	T		4.54e-08	1.43518	1.26087	–	1.63359		0.0019261	0.00672368	1.44634	1.14548	–	1.82624		0.00277	1.43	1.13	–	1.81		7.41e-11	1.43	1.29	–	1.6		9.32e-11	1.43	1.28	–	1.59		OMNI5ex	FP
8:128321583	rs72728061	C	T		2.78e-08	1.44458	1.26876	–	1.64477		0.0019261	0.00672368	1.44634	1.14548	–	1.82624		0.00277	1.43	1.13	–	1.81		4.79e-11	1.44	1.29	–	1.6		5.94e-11	1.44	1.29	–	1.6		0.99956	0.99315
8:128321684	rs16902095	T	G		2.2e-07	1.41429	1.2405	–	1.61243		0.00116498	0.00445504	1.47498	1.16658	–	1.86492		0.00174	1.46	1.15	–	1.85		3.55e-10	1.42	1.27	–	1.58		4.43e-10	1.42	1.27	–	1.58		0.99939	0.99766
8:128323157	rs60163266	A	G		7.44e-07	1.39593	1.2232	–	1.59306		0.000257597	0.00136133	1.55788	1.22822	–	1.97601		0.000354	1.55	1.22	–	1.97		3.75e-10	1.42	1.28	–	1.59		4.48e-10	1.42	1.27	–	1.59		0.99915	0.99876
8:128323181	rs445114	C	T		0.00169368	0.855368	0.775878	–	0.943002		0.00183794	0.00665682	0.734364	0.604713	–	0.891813		0.00328	0.75	0.61	–	0.91		9.27e-06	0.83	0.76	–	0.9		9.91e-06	0.83	0.76	–	0.9		OMNI5ex	MEGAex, TAQMAN
8:128323724	rs56736364	T	C		9.22e-07	1.39167	1.21959	–	1.58804		0.000257597	0.00136133	1.55788	1.22822	–	1.97601		0.000354	1.55	1.22	–	1.97		4.57e-10	1.42	1.27	–	1.59		5.5e-10	1.42	1.27	–	1.59		0.99915	0.99853
8:128323731	rs34585331	G	T		2.76e-07	1.4126	1.23823	–	1.61151		0.000520763	0.00241647	1.51579	1.1984	–	1.91722		0.000768	1.5	1.19	–	1.91		2.16e-10	1.43	1.28	–	1.59		2.69e-10	1.43	1.28	–	1.59		0.99932	0.99892
8:128323819	rs378854	T	C		0.00348717	0.864071	0.783388	–	0.953063		0.000421553	0.00201762	0.70173	0.576325	–	0.854423		0.000789	0.71	0.58	–	0.87		8.27e-06	0.83	0.76	–	0.9		4.98e-06	0.82	0.76	–	0.89		0.99886	0.99821
8:128323874	rs421094	A	G		0.00206738	0.857437	0.7775	–	0.945592		0.000552904	0.0025347	0.706856	0.580533	–	0.860666		0.00104	0.72	0.59	–	0.88		7.64e-06	0.83	0.76	–	0.9		6.71e-06	0.83	0.76	–	0.9		0.99801	0.99692
8:128323891	rs4506170	C	T		4e-08	1.4384	1.26336	–	1.6377		0.00144839	0.00548372	1.46291	1.15755	–	1.84881		0.00226	1.45	1.14	–	1.83		4.84e-11	1.44	1.29	–	1.6		6.01e-11	1.44	1.29	–	1.6		0.99866	0.99193
8:128327641	rs618477	G	C		0.000632939	0.843123	0.764511	–	0.929818		0.00100931	0.00391881	0.718589	0.590101	–	0.875052		0.00195	0.73	0.6	–	0.89		2.73e-06	0.82	0.75	–	0.89		2.35e-06	0.82	0.75	–	0.89		0.99927	0.9985
8:128330539	rs181069596	C	G		1.69e-07	4.92497	2.70989	–	8.95066		0.0195701	0.0412544	2.06784	1.12362	–	3.80554		0.0309	1.96	1.06	–	3.62		9.26e-08	2.78	1.91	–	4.04		1.08e-07	2.77	1.9	–	4.03		ICPCG_imputed	FP
8:128333180	rs622856	T	C		0.000538118	0.841413	0.763031	–	0.927846		0.000738772	0.00300645	0.71184	0.58432	–	0.86719		0.00153	0.73	0.59	–	0.88		2.13e-06	0.82	0.75	–	0.89		1.89e-06	0.82	0.75	–	0.89		OMNI5ex	MEGAex
8:128333181	rs622853	A	G		0.000606906	0.842796	0.764294	–	0.929361		0.000820467	0.00323511	0.714088	0.586245	–	0.869809		0.00165	0.73	0.6	–	0.89		2.7e-06	0.82	0.75	–	0.89		2.13e-06	0.82	0.75	–	0.89		0.99992	0.99996
8:128333220	rs72712308	C	T		1.95e-07	1.41885	1.24369	–	1.61867		0.000597659	0.00265976	1.50887	1.19302	–	1.90835		0.000859	1.5	1.18	–	1.9		1.69e-10	1.43	1.28	–	1.6		2.04e-10	1.43	1.28	–	1.6		0.99983	1
8:128333565	rs72712310	A	G		1.95e-07	1.41885	1.24369	–	1.61867		0.000597659	0.00265976	1.50887	1.19302	–	1.90835		0.000859	1.5	1.18	–	1.9		1.69e-10	1.43	1.28	–	1.6		2.04e-10	1.43	1.28	–	1.6		0.99963	0.99995
8:128334245	rs366991	G	A		0.000960034	0.847935	0.768848	–	0.935157		0.000566034	0.002564	0.706716	0.580143	–	0.860904		0.00117	0.72	0.59	–	0.88		2.32e-06	0.82	0.75	–	0.89		1.39e-06	0.81	0.75	–	0.88		0.9996	0.99972
8:128334900	rs13256367	C	A		0.00067895	0.841931	0.762386	–	0.929775		0.00353739	0.0114955	0.742527	0.607902	–	0.906965		0.00626	0.75	0.62	–	0.92		8.2e-06	0.82	0.76	–	0.9		5.14e-06	0.82	0.75	–	0.89		0.99941	0.99881
8:128335079	rs55717424	G	A		2.44e-07	1.41453	1.24003	–	1.6136		0.000684936	0.00286394	1.50201	1.18766	–	1.89955		0.000949	1.49	1.18	–	1.89		2.53e-10	1.43	1.28	–	1.59		2.49e-10	1.43	1.28	–	1.59		0.99988	0.99996
8:128335526	rs62516012	G	C		0.00190355	0.848168	0.764426	–	0.941083		0.0271222	0.05504	0.790561	0.641813	–	0.973784		0.0415	0.8	0.65	–	0.99		6.5e-05	0.83	0.76	–	0.91		5.29e-05	0.83	0.76	–	0.91		0.99978	0.99822
8:128335536	rs58104177	A	G		2.44e-07	1.41453	1.24003	–	1.6136		0.000684936	0.00286394	1.50201	1.18766	–	1.89955		0.000949	1.49	1.18	–	1.89		2.53e-10	1.43	1.28	–	1.59		2.49e-10	1.43	1.28	–	1.59		0.99984	0.99975
8:128335673	rs620861	A	G		0.000651599	0.843676	0.765127	–	0.930289		0.000738772	0.00300645	0.71184	0.58432	–	0.86719		0.00152	0.72	0.59	–	0.88		2.65e-06	0.82	0.75	–	0.89		2.06e-06	0.82	0.75	–	0.89		OMNI5ex	MEGAex
8:128335796	rs443053	T	G		0.000533668	0.841371	0.763019	–	0.927768		0.00088972	0.00349009	0.715421	0.5872	–	0.87164		0.0018	0.73	0.6	–	0.89		2.52e-06	0.82	0.75	–	0.89		1.99e-06	0.82	0.75	–	0.89		1	0.99988
8:128336053	rs72712332	G	C		1.93e-07	1.4187	1.24367	–	1.61837		0.000783851	0.00310683	1.49518	1.18234	–	1.8908		0.00109	1.48	1.17	–	1.88		2.31e-10	1.43	1.28	–	1.59		2.29e-10	1.43	1.28	–	1.59		0.99989	0.99975
8:128336664	rs72712334	C	A		1.93e-07	1.4187	1.24367	–	1.61837		0.000783851	0.00310683	1.49518	1.18234	–	1.8908		0.00109	1.48	1.17	–	1.88		2.31e-10	1.43	1.28	–	1.59		2.29e-10	1.43	1.28	–	1.59		OMNI5ex	FP
8:128337272	rs201361304	I	D		1.28e-07	9.21587	4.04195	–	21.0127		0.000952928	0.00371886	3.14998	1.59483	–	6.22161		0.00133	3.07	1.55	–	6.09		4.46e-10	4.38	2.75	–	6.96		4.48e-10	4.39	2.76	–	6.98		ICPCG_imputed	FP
8:128337279	rs2100115	A	G		0.0208961	1.23142	1.03204	–	1.46933		0.018316	0.0399382	1.48489	1.06919	–	2.06222		0.0207	1.48	1.06	–	2.06		0.000524	1.3	1.12	–	1.52		0.000551	1.3	1.12	–	1.52		0.75311	0.72609
8:128338258	rs72712335	A	G		2.17e-07	1.41661	1.24185	–	1.61598		0.000684936	0.00286394	1.50201	1.18766	–	1.89955		0.000949	1.49	1.18	–	1.89		2.19e-10	1.43	1.28	–	1.59		2.16e-10	1.43	1.28	–	1.6		0.99928	0.99921
8:128338702	rs1395287	G	C		0.000606115	0.840691	0.761303	–	0.928356		0.00448231	0.0141537	0.748792	0.613363	–	0.914124		0.00772	0.76	0.62	–	0.93		8.12e-06	0.82	0.76	–	0.9		5.13e-06	0.82	0.75	–	0.89		0.9994	0.99863
8:128340124	rs16902101	G	C		2.13e-07	1.41765	1.24251	–	1.61749		0.000684936	0.00286394	1.50201	1.18766	–	1.89955		0.000949	1.49	1.18	–	1.89		2.33e-10	1.43	1.28	–	1.59		2.34e-10	1.43	1.28	–	1.6		0.99952	0.99973
8:128340221	rs16902102	A	C		1.52e-07	1.42409	1.24802	–	1.625		0.000684936	0.00286394	1.50201	1.18766	–	1.89955		0.000949	1.49	1.18	–	1.89		1.64e-10	1.43	1.28	–	1.6		1.66e-10	1.43	1.28	–	1.6		0.99943	0.99971
8:128340374	rs16902103	C	A		1.93e-07	1.4187	1.24367	–	1.61837		0.000783851	0.00310683	1.49518	1.18234	–	1.8908		0.00109	1.48	1.17	–	1.88		2.31e-10	1.43	1.28	–	1.59		2.29e-10	1.43	1.28	–	1.59		1	0.99986
8:128340537	rs72712338	T	A		1.93e-07	1.4187	1.24367	–	1.61837		0.000684936	0.00286394	1.50201	1.18766	–	1.89955		0.000997	1.49	1.17	–	1.89		1.89e-10	1.43	1.28	–	1.6		1.88e-10	1.43	1.28	–	1.6		0.99933	0.9983
8:128340554	rs72712339	T	C		1.54e-07	1.42303	1.24734	–	1.62346		0.000597659	0.00265976	1.50887	1.19302	–	1.90835		0.000903	1.49	1.18	–	1.9		1.26e-10	1.43	1.29	–	1.6		1.54e-10	1.43	1.28	–	1.6		0.99924	0.99828
8:128340908	rs16902104	T	C		1.39e-07	1.42528	1.2492	–	1.62618		0.000684936	0.00286394	1.50201	1.18766	–	1.89955		0.000989	1.49	1.18	–	1.89		1.46e-10	1.43	1.28	–	1.6		1.84e-10	1.43	1.28	–	1.6		OMNI5ex	MEGAex, FP
8:128341103	rs1668875	C	G		0.000118193	0.828499	0.752825	–	0.911779		0.0637628	0.105257	0.836881	0.693267	–	1.01025		0.0991	0.85	0.7	–	1.03		2.55e-05	0.84	0.77	–	0.91		2.07e-05	0.84	0.77	–	0.91		1	0.99974
8:128341680	rs587948	G	T		7.19208e-05	0.823545	0.748275	–	0.906387		0.041849	0.0769253	0.822668	0.681673	–	0.992826		0.0669	0.84	0.69	–	1.01		1.23e-05	0.83	0.77	–	0.9		9.69e-06	0.83	0.77	–	0.9		OMNI5ex	MEGAex
8:128341727	rs623401	G	C		7.19208e-05	0.823545	0.748275	–	0.906387		0.041849	0.0769253	0.822668	0.681673	–	0.992826		0.0669	0.84	0.69	–	1.01		1.23e-05	0.83	0.77	–	0.9		9.69e-06	0.83	0.77	–	0.9		0.99987	0.99886
8:128341810	rs60497658	C	T		1.02e-07	1.427	1.25187	–	1.62663		0.000331371	0.00165904	1.52761	1.21209	–	1.92527		0.000469	1.52	1.2	–	1.92		6.69e-11	1.44	1.29	–	1.6		6.46e-11	1.44	1.29	–	1.61		0.99725	0.99555
8:128342114	rs35049703	A	C		0.000233581	0.830736	0.752601	–	0.916983		0.00448231	0.0141537	0.748792	0.613363	–	0.914124		0.00792	0.76	0.62	–	0.93		5.19e-06	0.82	0.76	–	0.89		3.24e-06	0.82	0.75	–	0.89		OMNI5ex	0.99236
8:128342154	rs10956359	C	T		0.000576529	0.834001	0.752111	–	0.924806		0.0180997	0.0395879	0.776847	0.630082	–	0.957797		0.0287	0.79	0.64	–	0.98		2.15e-05	0.83	0.76	–	0.9		2.17e-05	0.83	0.76	–	0.9		OMNI5ex	0.99271
8:128342626	rs72712344	T	G		2.83e-07	1.40581	1.23441	–	1.601		0.00068208	0.00286394	1.49051	1.1839	–	1.87652		0.000971	1.48	1.17	–	1.87		3.52e-10	1.41	1.27	–	1.58		3.31e-10	1.42	1.27	–	1.58		0.99448	FP
8:128342866	rs17464492	G	A		0.00474493	0.861354	0.776592	–	0.955367		0.0938387	0.148774	0.838778	0.682858	–	1.0303		0.126	0.85	0.69	–	1.05		0.0002	0.85	0.77	–	0.92		0.000165	0.84	0.77	–	0.92		OMNI5ex	0.98823
8:128343711	rs12156231	T	C		0.0326156	0.698434	0.502515	–	0.970736		0.833023	0.873182	0.929859	0.472939	–	1.82822		0.725	0.88	0.45	–	1.75		0.056	0.76	0.57	–	1.01		0.054	0.75	0.57	–	1		OMNI5ex	MEGAex
8:128347404	rs566602041	T	A		0.035234	0.27489	0.0826274	–	0.914522		*†0.245	0.314132	0	0	–	4.01007		†						0.0481	0.31	0.1	–	0.99		0.0437	0.3	0.09	–	0.97		0.95171	0.86933
8:128361642	rs182015425	T	C		0.0185109	0.2746	0.0936704	–	0.805005		0.99479	0.99479	0.994535	0.191995	–	5.1517		0.963	0.96	0.18	–	5.04		0.0265	0.36	0.15	–	0.89		0.0243	0.36	0.14	–	0.87		0.92872	0.50891
8:128376862	rs117627785	T	C		0.00643259	1.59881	1.1408	–	2.2407		0.769551	0.821359	1.10902	0.554986	–	2.21614		0.778	1.11	0.55	–	2.22		0.00225	1.56	1.17	–	2.07		0.00255	1.55	1.17	–	2.06		OMNI5ex	0.68423
8:128377072	rs140695914	G	A		0.0236278	2.43548	1.12664	–	5.2648		0.0540858	0.0916688	2.94187	0.981235	–	8.82012		0.0597	2.89	0.96	–	8.74		0.00575	2.35	1.28	–	4.32		0.00628	2.33	1.27	–	4.29		OMNI5ex	0.94919
8:128379373	rs193159471	T	G		0.0337458	0.305333	0.102126	–	0.912876		*†0.411	0.484851	0	0	–	14.4856		†						0.0842	0.39	0.13	–	1.14		0.0992	0.4	0.14	–	1.19		0.93523	0.83004
8:128380384	rs146836668	A	G		7.94e-07	2.62046	1.78764	–	3.84127		0.0113566	0.0277	2.2327	1.19883	–	4.15816		0.0126	2.23	1.19	–	4.18		5.9e-09	2.5	1.84	–	3.41		4.54e-09	2.53	1.85	–	3.45		OMNI5ex	FP
8:128384083	rs193037575	T	G		0.0269913	1.58069	1.05348	–	2.37173		0.0117951	0.0284955	2.42621	1.21712	–	4.83642		0.0086	2.56	1.27	–	5.14		0.0015	1.74	1.24	–	2.45		0.00181	1.72	1.22	–	2.43		0.98618	0.97737
8:128384200	rs117202879	C	A		0.0458558	0.760107	0.580687	–	0.994964		0.0993793	0.156605	0.657873	0.399799	–	1.08254		0.115	0.67	0.4	–	1.1		0.000694	0.68	0.54	–	0.85		0.000774	0.68	0.54	–	0.85		0.99279	0.98961
8:128389666	rs144827265	A	G		0.0429956	1.56384	1.01419	–	2.41137		0.0103746	0.0259707	2.57641	1.24944	–	5.31269		0.00802	2.7	1.3	–	5.63		0.00287	1.74	1.21	–	2.5		0.00343	1.72	1.2	–	2.48		OMNI5ex	0.96641
8:128399100	rs4871021	A	G		0.0208765	1.21096	1.02944	–	1.42447		0.0365124	0.0703442	1.37074	1.01998	–	1.84212		0.0352	1.38	1.02	–	1.86		0.00222	1.24	1.08	–	1.42		0.0012	1.25	1.09	–	1.44		OMNI5ex	0.97994
8:128402953	rs10441525	C	T		0.000191734	1.30748	1.13566	–	1.5053		0.000261198	0.00137084	1.61646	1.24911	–	2.09184		0.000115	1.67	1.29	–	2.17		1.25e-07	1.38	1.22	–	1.55		7.89e-08	1.39	1.23	–	1.56		OMNI5ex	TAQMAN
8:128405072	rs16902147	C	T		0.000273022	1.61669	1.24819	–	2.09398		0.0695413	0.113823	1.5659	0.964786	–	2.54155		0.077	1.55	0.95	–	2.53		7.21e-06	1.65	1.32	–	2.05		4.75e-06	1.67	1.34	–	2.07		OMNI5ex	MEGAex
8:128405361	rs75535472	A	C		0.0169848	0.582425	0.373664	–	0.907817		*†4.59E-04	0.00216737	0	0	–	0.275212		†						0.00459	0.56	0.37	–	0.83		0.0044	0.55	0.37	–	0.83		OMNI5ex	0.94264
8:128405832	rs78286574	A	G		6.46288e-05	1.47475	1.21885	–	1.78439		0.160846	0.224595	1.26902	0.909591	–	1.77047		0.162	1.27	0.91	–	1.78		5.15e-05	1.38	1.18	–	1.61		4.81e-05	1.38	1.18	–	1.62		0.97681	0.97848
8:128406325	rs75078154	G	A		3.05488e-05	1.49941	1.23943	–	1.81392		0.111595	0.17226	1.30681	0.939843	–	1.81706		0.108	1.31	0.94	–	1.83		2.11e-05	1.4	1.2	–	1.64		1.37e-05	1.41	1.21	–	1.65		0.98018	MEGAex
8:128407105	rs16902149	C	G		2.04195e-05	1.51554	1.25169	–	1.83501		0.156431	0.218831	1.27024	0.912455	–	1.76831		0.152	1.28	0.91	–	1.78		2.28e-05	1.4	1.2	–	1.64		1.25e-05	1.42	1.21	–	1.66		0.99164	0.99197
8:128407369	rs76008904	G	C		2.04195e-05	1.51554	1.25169	–	1.83501		0.145459	0.210446	1.28091	0.917825	–	1.78764		0.144	1.28	0.92	–	1.8		1.43e-05	1.41	1.21	–	1.65		1.31e-05	1.42	1.21	–	1.66		0.99708	0.99788
8:128407443	rs10505477	G	A		2.46e-08	0.769085	0.701284	–	0.843442		0.000662189	0.00286394	0.730743	0.610015	–	0.875364		0.000291	0.71	0.6	–	0.86		2.5e-11	0.77	0.71	–	0.83		1.06e-11	0.76	0.7	–	0.82		OMNI5ex	MEGAex, FP
8:128407961	rs16902152	A	G		2.81238e-05	1.49963	1.24059	–	1.81275		0.172493	0.234405	1.25867	0.904422	–	1.75167		0.169	1.26	0.91	–	1.76		2.98e-05	1.39	1.19	–	1.62		1.55e-05	1.41	1.21	–	1.65		OMNI5ex	0.99493
8:128408061	rs58809953	T	C		0.000543774	1.36984	1.14607	–	1.63729		0.523841	0.593219	1.1108	0.804119	–	1.53443		0.528	1.11	0.8	–	1.54		0.000927	1.28	1.11	–	1.48		0.000729	1.29	1.11	–	1.49		OMNI5ex	0.9837
8:128408116	rs10505476	T	C		0.00110898	1.18721	1.07088	–	1.31619		0.12178	0.183152	1.16911	0.959191	–	1.42498		0.104	1.18	0.97	–	1.44		0.000278	1.18	1.08	–	1.28		0.000159	1.18	1.08	–	1.29		OMNI5ex	0.99682
8:128408645	rs78654475	A	C		2.04195e-05	1.51554	1.25169	–	1.83501		0.145459	0.210446	1.28091	0.917825	–	1.78764		0.144	1.28	0.92	–	1.8		1.43e-05	1.41	1.21	–	1.65		1.31e-05	1.42	1.21	–	1.66		0.99986	0.99814
8:128410948	rs12682374	G	C		4.37e-08	0.772211	0.703961	–	0.847079		0.000637129	0.00281893	0.728329	0.607184	–	0.873645		0.000349	0.72	0.6	–	0.86		3.64e-11	0.77	0.71	–	0.83		1.48e-11	0.76	0.7	–	0.82		OMNI5ex	0.99408
8:128412010	rs17467139	G	A		1.73648e-05	1.54049	1.26488	–	1.87616		0.0659357	0.108608	1.38296	0.978874	–	1.95385		0.0741	1.37	0.97	–	1.95		4e-06	1.46	1.24	–	1.72		3.69e-06	1.47	1.25	–	1.72		OMNI5ex	0.98676
8:128413147	rs10808556	C	T		0.000162742	1.19461	1.08914	–	1.31028		0.188302	0.251399	1.12832	0.942583	–	1.35067		0.165	1.14	0.95	–	1.36		5.2e-05	1.18	1.09	–	1.27		3.82e-05	1.18	1.09	–	1.28		OMNI5ex	0.99826
8:128413305	rs6983267	T	G		3.75e-08	0.771295	0.703147	–	0.846048		0.000533194	0.00245915	0.725917	0.60557	–	0.870182		0.000247	0.71	0.59	–	0.85		1.07e-11	0.76	0.7	–	0.82		3.67e-12	0.76	0.7	–	0.82		OMNI5ex	MEGAex, TAQMAN
8:128414371	rs77187713	T	C		0.00125824	1.31345	1.1129	–	1.55015		9.01953e-05	0.00064753	1.86783	1.36621	–	2.55363		3.06e-05	1.97	1.43	–	2.71		1.13e-06	1.42	1.23	–	1.64		8.99e-07	1.43	1.24	–	1.64		0.9953	0.99417
8:128414498	rs3847137	C	T		0.000253718	1.18855	1.0835	–	1.30379		0.230418	0.299228	1.11672	0.932375	–	1.33751		0.211	1.12	0.94	–	1.35		0.000118	1.17	1.08	–	1.26		9.34e-05	1.17	1.08	–	1.27		0.99948	0.99646
8:128414892	rs7013278	T	C		0.000450673	1.18493	1.07777	–	1.30275		0.181634	0.24378	1.13358	0.94309	–	1.36255		0.17	1.14	0.95	–	1.37		0.000117	1.17	1.08	–	1.27		0.000109	1.17	1.08	–	1.27		OMNI5ex	0.99769
8:128415734	rs11997201	C	G		0.000535761	1.18177	1.07516	–	1.29896		0.190415	0.253332	1.13085	0.940725	–	1.35941		0.18	1.14	0.94	–	1.37		0.000133	1.17	1.08	–	1.27		0.000119	1.17	1.08	–	1.27		0.99927	0.99734
8:128417504	rs10505474	T	C		0.000192862	1.19259	1.08712	–	1.30829		0.14893	0.214246	1.1413	0.953791	–	1.36567		0.127	1.15	0.96	–	1.38		5.5e-05	1.18	1.09	–	1.27		3.45e-05	1.18	1.09	–	1.28		0.99881	0.9984
8:128418882	rs118097379	T	C		1.7189e-05	1.5276	1.25924	–	1.85315		0.103932	0.162075	1.32744	0.943498	–	1.86763		0.109	1.33	0.94	–	1.87		6.49e-06	1.44	1.23	–	1.69		6.06e-06	1.44	1.23	–	1.69		0.99755	0.99947
8:128419789	rs34886083	T	C		1.95826e-05	1.52333	1.25569	–	1.84802		0.0923239	0.146677	1.33569	0.953534	–	1.87102		0.0971	1.33	0.95	–	1.87		8.29e-06	1.43	1.22	–	1.68		6.19e-06	1.44	1.23	–	1.69		0.99739	MEGAex
8:128420117	rs2060776	G	T		0.00023333	1.18973	1.08458	–	1.30506		0.179888	0.24207	1.13087	0.944825	–	1.35356		0.156	1.14	0.95	–	1.37		8.29e-05	1.17	1.08	–	1.27		5.45e-05	1.18	1.09	–	1.27		0.99897	0.99889
8:128420712	rs6983549	G	A		0.000401754	1.18684	1.07942	–	1.30495		0.189981	0.253197	1.13102	0.940825	–	1.35967		0.176	1.14	0.94	–	1.37		0.000106	1.17	1.08	–	1.27		0.000103	1.17	1.08	–	1.27		0.99853	0.99802
8:128421128	rs11778075	G	T		0.000264929	1.18811	1.08301	–	1.3034		0.171766	0.233836	1.13342	0.947067	–	1.35645		0.148	1.14	0.95	–	1.37		9.09e-05	1.17	1.08	–	1.26		6.22e-05	1.17	1.09	–	1.27		0.99925	0.9992
8:128421348	rs11784983	A	G		0.000234472	1.18995	1.08464	–	1.30548		0.171766	0.233836	1.13342	0.947067	–	1.35645		0.148	1.14	0.95	–	1.37		8.25e-05	1.17	1.08	–	1.27		5.61e-05	1.18	1.09	–	1.27		0.99929	0.99924
8:128421785	rs4871788	G	A		0.00018587	1.19322	1.08765	–	1.30904		0.16263	0.225841	1.13678	0.949563	–	1.3609		0.138	1.15	0.96	–	1.38		4.48e-05	1.18	1.09	–	1.27		3.81e-05	1.18	1.09	–	1.28		0.99881	0.99782
8:128422098	rs11998706	C	G		0.000264929	1.18811	1.08301	–	1.3034		0.155667	0.218163	1.13903	0.951679	–	1.36327		0.133	1.15	0.96	–	1.38		7.53e-05	1.17	1.08	–	1.27		5.73e-05	1.18	1.09	–	1.27		0.99963	0.99951
8:128422488	rs12678562	A	G		0.000264929	1.18811	1.08301	–	1.3034		0.155667	0.218163	1.13903	0.951679	–	1.36327		0.133	1.15	0.96	–	1.38		7.53e-05	1.17	1.08	–	1.27		5.73e-05	1.18	1.09	–	1.27		0.99978	0.99966
8:128423127	rs7837328	A	G		0.000264929	1.18811	1.08301	–	1.3034		0.155667	0.218163	1.13903	0.951679	–	1.36327		0.133	1.15	0.96	–	1.38		7.53e-05	1.17	1.08	–	1.27		5.73e-05	1.18	1.09	–	1.27		OMNI5ex	MEGAex
8:128423184	rs7837706	G	C		0.000264929	1.18811	1.08301	–	1.3034		0.155667	0.218163	1.13903	0.951679	–	1.36327		0.133	1.15	0.96	–	1.38		7.53e-05	1.17	1.08	–	1.27		5.73e-05	1.18	1.09	–	1.27		1	0.99993
8:128423341	rs7837626	A	G		0.000264929	1.18811	1.08301	–	1.3034		0.155667	0.218163	1.13903	0.951679	–	1.36327		0.133	1.15	0.96	–	1.38		7.53e-05	1.17	1.08	–	1.27		5.73e-05	1.18	1.09	–	1.27		1	0.99991
8:128423398	rs7837644	A	T		0.000264929	1.18811	1.08301	–	1.3034		0.155667	0.218163	1.13903	0.951679	–	1.36327		0.133	1.15	0.96	–	1.38		7.53e-05	1.17	1.08	–	1.27		5.73e-05	1.18	1.09	–	1.27		1	0.99981
8:128423491	rs10956366	G	A		0.000239332	1.18954	1.08433	–	1.30496		0.180042	0.24207	1.13068	0.944842	–	1.35306		0.155	1.14	0.95	–	1.37		6.98e-05	1.17	1.08	–	1.27		6.17e-05	1.17	1.09	–	1.27		0.99975	0.99875
8:128423544	rs10956367	T	C		0.00024762	1.18913	1.08391	–	1.30455		0.171766	0.233836	1.13342	0.947067	–	1.35645		0.148	1.14	0.95	–	1.37		8.44e-05	1.17	1.08	–	1.27		5.77e-05	1.18	1.09	–	1.27		1	0.99987
8:128423650	rs10956368	T	C		0.000173922	1.19475	1.08876	–	1.31106		0.174	0.236032	1.13287	0.946383	–	1.35612		0.149	1.14	0.95	–	1.37		4.74e-05	1.18	1.09	–	1.27		3.06e-05	1.18	1.09	–	1.28		0.99877	0.99512
8:128423728	rs7822052	A	T		1.49069e-05	1.53394	1.26387	–	1.86171		0.103932	0.162075	1.32744	0.943498	–	1.86763		0.109	1.33	0.94	–	1.87		6.07e-06	1.44	1.23	–	1.69		5.64e-06	1.45	1.23	–	1.69		0.99716	0.99699
8:128423817	rs10956369	T	A		0.000264929	1.18811	1.08301	–	1.3034		0.155667	0.218163	1.13903	0.951679	–	1.36327		0.133	1.15	0.96	–	1.38		7.53e-05	1.17	1.08	–	1.27		5.73e-05	1.18	1.09	–	1.27		1	0.99981
8:128423911	rs7013328	G	A		0.000249408	1.18892	1.08377	–	1.30426		0.155667	0.218163	1.13903	0.951679	–	1.36327		0.133	1.15	0.96	–	1.38		7.03e-05	1.17	1.08	–	1.27		5.37e-05	1.18	1.09	–	1.27		OMNI5ex	0.99951
8:128424633	rs76503658	C	T		0.000708212	1.33241	1.1285	–	1.57317		9.01953e-05	0.00064753	1.86783	1.36621	–	2.55363		3.06e-05	1.97	1.43	–	2.71		5.59e-07	1.44	1.25	–	1.65		4.5e-07	1.44	1.25	–	1.66		0.9962	FP
8:128424728	rs10956370	C	A		0.000264929	1.18811	1.08301	–	1.3034		0.171766	0.233836	1.13342	0.947067	–	1.35645		0.148	1.14	0.95	–	1.37		9.09e-05	1.17	1.08	–	1.26		6.22e-05	1.17	1.09	–	1.27		1	0.99947
8:128424792	rs7014346	A	G		0.000450377	1.18511	1.07784	–	1.30305		0.148829	0.214246	1.14507	0.95271	–	1.37627		0.143	1.15	0.95	–	1.38		0.000101	1.17	1.08	–	1.27		9.82e-05	1.17	1.08	–	1.27		OMNI5ex	MEGAex, FP
8:128424883	rs7018367	C	T		0.000264929	1.18811	1.08301	–	1.3034		0.171766	0.233836	1.13342	0.947067	–	1.35645		0.148	1.14	0.95	–	1.37		9.09e-05	1.17	1.08	–	1.26		6.22e-05	1.17	1.09	–	1.27		1	0.99966
8:128424899	rs7018371	C	T		0.000264929	1.18811	1.08301	–	1.3034		0.155667	0.218163	1.13903	0.951679	–	1.36327		0.133	1.15	0.96	–	1.38		7.53e-05	1.17	1.08	–	1.27		5.73e-05	1.18	1.09	–	1.27		1	0.99959
8:128424933	rs7018368	A	G		0.000264929	1.18811	1.08301	–	1.3034		0.171766	0.233836	1.13342	0.947067	–	1.35645		0.148	1.14	0.95	–	1.37		9.09e-05	1.17	1.08	–	1.26		6.22e-05	1.17	1.09	–	1.27		1	0.99948
8:128425674	rs72712387	T	C		0.0328924	1.31048	1.02222	–	1.68002		0.798503	0.845781	1.05665	0.692132	–	1.61316		0.762	1.07	0.7	–	1.64		0.116	1.17	0.96	–	1.43		0.119	1.17	0.96	–	1.43		OMNI5ex	MEGAex
8:128426196	rs78098257	G	T		1.49069e-05	1.53394	1.26387	–	1.86171		0.103932	0.162075	1.32744	0.943498	–	1.86763		0.109	1.33	0.94	–	1.87		6.07e-06	1.44	1.23	–	1.69		5.64e-06	1.45	1.23	–	1.69		0.99738	0.99518
8:128426393	rs871135	G	T		0.000264929	1.18811	1.08301	–	1.3034		0.155667	0.218163	1.13903	0.951679	–	1.36327		0.133	1.15	0.96	–	1.38		7.53e-05	1.17	1.08	–	1.27		5.7e-05	1.18	1.09	–	1.27		0.99979	0.99858
8:128427306	rs10808557	C	T		0.000264929	1.18811	1.08301	–	1.3034		0.171766	0.233836	1.13342	0.947067	–	1.35645		0.148	1.14	0.95	–	1.37		9.09e-05	1.17	1.08	–	1.26		6.19e-05	1.17	1.09	–	1.27		1	0.99809
8:128427372	rs4276648	T	C		0.000264929	1.18811	1.08301	–	1.3034		0.171766	0.233836	1.13342	0.947067	–	1.35645		0.148	1.14	0.95	–	1.37		9.09e-05	1.17	1.08	–	1.26		6.19e-05	1.17	1.09	–	1.27		OMNI5ex	0.99812
8:128427720	rs4871022	C	T		0.00024762	1.18913	1.08391	–	1.30455		0.151918	0.218131	1.14043	0.952803	–	1.365		0.129	1.15	0.96	–	1.38		7.83e-05	1.17	1.08	–	1.27		5.34e-05	1.18	1.09	–	1.27		OMNI5ex	0.99837
8:128428061	rs4871789	G	A		0.00669242	0.881127	0.804108	–	0.965523		0.537612	0.607909	0.946029	0.793034	–	1.12854		0.463	0.94	0.78	–	1.12		0.00283	0.89	0.82	–	0.96		0.00214	0.89	0.82	–	0.96		OMNI5ex	MEGAex
8:128428088	rs75427380	G	C		0.0112798	1.67154	1.12341	–	2.48712		0.120804	0.182043	1.64641	0.876952	–	3.091		0.148	1.6	0.85	–	3.03		0.00517	1.58	1.15	–	2.17		0.00557	1.57	1.14	–	2.17		0.92955	TAQMAN
8:128428638	rs6998061	A	G		1.46e-06	0.792458	0.72089	–	0.871131		0.00627655	0.0185641	0.776843	0.648164	–	0.931068		0.00307	0.76	0.63	–	0.91		1.96e-09	0.78	0.72	–	0.85		9.32e-10	0.78	0.72	–	0.84		0.99763	TAQMAN
8:128428795	rs6998254	A	G		0.00797204	0.883487	0.806228	–	0.968149		0.645198	0.705453	0.959576	0.805002	–	1.14383		0.564	0.95	0.8	–	1.13		0.00394	0.89	0.83	–	0.96		0.00306	0.89	0.82	–	0.96		0.99809	0.99914
8:128428823	rs7002225	C	G		0.00832472	0.884144	0.806864	–	0.968826		0.599751	0.662425	0.954021	0.800214	–	1.13739		0.526	0.94	0.79	–	1.13		0.0038	0.89	0.83	–	0.96		0.00293	0.89	0.82	–	0.96		0.99816	TAQMAN
8:128429262	rs9297754	G	C		0.000421749	1.22334	1.09366	–	1.36839		0.442948	0.516883	1.0854	0.880384	–	1.33816		0.422	1.09	0.88	–	1.35		0.00065	1.18	1.07	–	1.29		0.000455	1.18	1.08	–	1.3		0.99785	0.99783
8:128429510	rs6470508	G	A		0.022729	1.11864	1.01577	–	1.23192		0.84674	0.88019	0.981936	0.816214	–	1.18131		0.915	0.99	0.82	–	1.19		0.0353	1.09	1.01	–	1.18		0.028	1.1	1.01	–	1.19		0.99921	0.99931
8:128429519	rs6470509	G	A		0.0216978	1.11963	1.01666	–	1.23304		0.867999	0.89505	0.984456	0.818392	–	1.18422		0.932	0.99	0.82	–	1.2		0.0319	1.09	1.01	–	1.19		0.0254	1.1	1.01	–	1.19		0.99843	0.99915
8:128429652	rs72712390	A	G		0.000404622	0.801691	0.709276	–	0.906148		0.0751462	0.121932	0.805334	0.634485	–	1.02219		0.053	0.79	0.62	–	1		1.4e-05	0.79	0.72	–	0.88		8.2e-06	0.79	0.71	–	0.88		OMNI5ex	MEGAex
8:128429660	rs6470510	T	C		0.000412681	1.22388	1.09408	–	1.36907		0.449891	0.521107	1.08433	0.878926	–	1.33775		0.442	1.09	0.88	–	1.34		0.000468	1.18	1.08	–	1.3		0.000467	1.18	1.08	–	1.3		OMNI5ex	0.99653
8:128429721	rs6985419	T	C		0.0182338	1.12321	1.01992	–	1.23695		0.825888	0.866897	0.979492	0.814371	–	1.17809		0.907	0.99	0.82	–	1.19		0.0309	1.09	1.01	–	1.19		0.0242	1.1	1.01	–	1.19		OMNI5ex	MEGAex
8:128429732	rs4500050	C	T		0.019976	1.12135	1.01822	–	1.23493		0.84674	0.88019	0.981936	0.816214	–	1.18131		0.915	0.99	0.82	–	1.19		0.0319	1.09	1.01	–	1.19		0.0252	1.1	1.01	–	1.19		0.99981	0.99975
8:128429823	rs4452767	G	A		0.0217698	1.1195	1.01659	–	1.23282		0.84674	0.88019	0.981936	0.816214	–	1.18131		0.915	0.99	0.82	–	1.19		0.0338	1.09	1.01	–	1.18		0.0268	1.1	1.01	–	1.19		0.99941	0.99925
8:128429917	rs4454245	G	A		0.019976	1.12135	1.01822	–	1.23493		0.89961	0.923891	0.988174	0.821411	–	1.18879		0.964	1	0.83	–	1.2		0.0304	1.09	1.01	–	1.19		0.0241	1.1	1.01	–	1.19		0.9992	0.99868
8:128430089	rs4401815	C	T		0.0156619	1.12635	1.02274	–	1.24045		0.941932	0.957024	0.993156	0.825594	–	1.19473		0.991	1	0.83	–	1.21		0.0255	1.1	1.01	–	1.19		0.0201	1.1	1.02	–	1.19		0.99934	0.99799
8:128430225	rs4454246	G	A		0.0163796	1.12549	1.02193	–	1.23955		0.941932	0.957024	0.993156	0.825594	–	1.19473		0.991	1	0.83	–	1.21		0.0266	1.1	1.01	–	1.19		0.021	1.1	1.01	–	1.19		0.99945	0.99725
8:128430478	rs10090174	G	T		0.0171267	1.12463	1.02111	–	1.23865		0.909922	0.931966	0.989376	0.822252	–	1.19047		0.971	1	0.83	–	1.2		0.0274	1.1	1.01	–	1.19		0.0238	1.1	1.01	–	1.19		OMNI5ex	0.99633
8:128431694	rs7842552	G	A		0.00402984	1.15989	1.04837	–	1.28328		0.266433	0.337364	1.12159	0.916103	–	1.37317		0.231	1.13	0.92	–	1.39		0.0006	1.16	1.07	–	1.27		0.000579	1.16	1.07	–	1.27		OMNI5ex	0.98717
8:128431990	rs61759821	T	C		0.00114448	1.32043	1.11678	–	1.56121		0.000229858	0.00124944	1.83562	1.32872	–	2.5359		9.89e-05	1.92	1.38	–	2.67		1.07e-06	1.43	1.24	–	1.65		9.55e-07	1.43	1.24	–	1.65		0.99872	0.9975
8:128432747	rs78844515	C	T		0.000857132	1.33012	1.12474	–	1.57301		0.000229858	0.00124944	1.83562	1.32872	–	2.5359		9.89e-05	1.92	1.38	–	2.67		7.49e-07	1.44	1.24	–	1.66		6.75e-07	1.44	1.25	–	1.66		OMNI5ex	MEGAex
8:128433294	rs77031840	C	T		0.000927995	1.32817	1.1228	–	1.5711		0.000183985	0.00105783	1.85444	1.3417	–	2.56311		7.41e-05	1.94	1.4	–	2.7		6.8e-07	1.44	1.25	–	1.66		6.12e-07	1.44	1.25	–	1.67		0.99995	0.99997
8:128433930	rs76032498	C	G		0.000927995	1.32817	1.1228	–	1.5711		0.000183985	0.00105783	1.85444	1.3417	–	2.56311		7.41e-05	1.94	1.4	–	2.7		6.8e-07	1.44	1.25	–	1.66		6.12e-07	1.44	1.25	–	1.67		0.99991	0.99995
8:128434423	rs75818852	G	A		0.00112419	1.32152	1.11744	–	1.56286		9.22813e-05	0.00065024	1.89863	1.37679	–	2.61826		3.57e-05	1.99	1.44	–	2.76		7.74e-07	1.44	1.24	–	1.66		4.95e-07	1.45	1.25	–	1.67		0.99906	0.99672
8:128434878	rs76696539	G	T		0.00112419	1.32152	1.11744	–	1.56286		9.22813e-05	0.00065024	1.89863	1.37679	–	2.61826		3.57e-05	1.99	1.44	–	2.76		7.74e-07	1.44	1.24	–	1.66		4.95e-07	1.45	1.25	–	1.67		0.99932	0.99699
8:128435163	rs77228665	G	A		0.000927995	1.32817	1.1228	–	1.5711		0.000183985	0.00105783	1.85444	1.3417	–	2.56311		7.41e-05	1.94	1.4	–	2.7		6.8e-07	1.44	1.25	–	1.66		6.12e-07	1.44	1.25	–	1.67		0.99968	0.99983
8:128435199	rs11781339	G	C		0.0439495	0.817014	0.671179	–	0.994537		0.154263	0.218163	0.759375	0.519987	–	1.10897		0.143	0.75	0.51	–	1.1		0.00352	0.78	0.66	–	0.92		0.00378	0.78	0.66	–	0.92		OMNI5ex	0.95906
8:128437117	rs79114330	G	A		0.0106246	0.485826	0.279228	–	0.845283		0.413312	0.485387	0.669119	0.25553	–	1.75212		0.484	0.71	0.27	–	1.87		0.00284	0.49	0.31	–	0.78		0.0033	0.5	0.31	–	0.79		OMNI5ex	0.71737
8:128439971	rs79659812	A	G		0.00112419	1.32152	1.11744	–	1.56286		0.000183985	0.00105783	1.85444	1.3417	–	2.56311		7.41e-05	1.94	1.4	–	2.7		8.41e-07	1.44	1.24	–	1.66		7.58e-07	1.44	1.25	–	1.66		0.9996	0.99993
8:128440861	rs6999789	C	A		0.00135797	1.31492	1.11212	–	1.5547		0.000162356	0.00102961	1.85183	1.3444	–	2.55077		6.48e-05	1.94	1.4	–	2.69		1.14e-06	1.43	1.24	–	1.65		1e-06	1.43	1.24	–	1.65		0.9996	MEGAex
8:128440928	rs6999921	G	A		0.0016357	1.30838	1.10685	–	1.54661		0.000116449	0.00079727	1.88614	1.36588	–	2.60458		4.87e-05	1.97	1.42	–	2.74		1.11e-06	1.43	1.24	–	1.65		9.73e-07	1.43	1.24	–	1.65		OMNI5ex	0.99808
8:128440948	rs77003339	G	A		0.00112419	1.32152	1.11744	–	1.56286		0.000183985	0.00105783	1.85444	1.3417	–	2.56311		7.41e-05	1.94	1.4	–	2.7		8.41e-07	1.44	1.24	–	1.66		7.58e-07	1.44	1.25	–	1.66		0.9997	0.99905
8:128441505	rs78695209	A	G		5.27e-06	1.54921	1.28318	–	1.87039		0.071266	0.116381	1.39423	0.971633	–	2.00063		0.0525	1.43	1	–	2.07		2.57e-07	1.51	1.29	–	1.77		2.37e-07	1.52	1.3	–	1.78		0.9999	MEGAex
8:128441535	rs4871790	C	A		1.23e-06	0.792552	0.721488	–	0.870616		0.00329189	0.010798	0.765661	0.640774	–	0.914889		0.00144	0.75	0.62	–	0.89		2.37e-10	0.77	0.72	–	0.84		1.14e-10	0.77	0.71	–	0.83		OMNI5ex	0.99448
8:128441548	rs75753382	A	G		5.27e-06	1.54921	1.28318	–	1.87039		0.0571661	0.0961002	1.40216	0.989759	–	1.98638		0.0405	1.44	1.02	–	2.05		3.38e-07	1.5	1.29	–	1.76		3.06e-07	1.51	1.29	–	1.76		OMNI5ex	0.99479
8:128441840	rs77199999	G	A		0.0169887	1.53139	1.07922	–	2.17301		0.110905	0.171542	1.69101	0.886431	–	3.22586		0.0551	1.9	0.99	–	3.65		0.00252	1.58	1.17	–	2.12		0.00285	1.57	1.17	–	2.11		OMNI5ex	0.8324
8:128442510	rs75880582	G	T		0.000841215	1.33124	1.12542	–	1.5747		0.000183985	0.00105783	1.85444	1.3417	–	2.56311		7.41e-05	1.94	1.4	–	2.7		5.86e-07	1.44	1.25	–	1.67		5.29e-07	1.45	1.25	–	1.67		0.99401	0.99227
8:128442944	rs34934238	A	G		0.00178411	1.30447	1.10411	–	1.54118		0.000311801	0.00158187	1.7977	1.3069	–	2.4728		0.000116	1.89	1.37	–	2.61		2.54e-06	1.41	1.22	–	1.62		1e-06	1.43	1.24	–	1.65		0.99203	0.98798
8:128444775	rs150869774	C	T		2.13e-06	2.50888	1.71523	–	3.66975		0.0595964	0.0990237	1.82411	0.97598	–	3.40929		0.0433	1.92	1.02	–	3.62		7.45e-08	2.31	1.7	–	3.14		5.98e-08	2.33	1.72	–	3.16		0.96323	FP
8:128444786	rs56868629	A	G		5.27e-06	1.53927	1.27848	–	1.85327		0.136361	0.201496	1.29056	0.922588	–	1.80531		0.113	1.31	0.94	–	1.84		1.53e-06	1.46	1.25	–	1.7		1.01e-06	1.47	1.26	–	1.71		0.99253	0.98654
8:128445011	rs78449170	C	T		0.00191076	0.712155	0.57475	–	0.882411		0.108842	0.169039	0.705785	0.460993	–	1.08056		0.0648	0.67	0.43	–	1.03		9.53e-05	0.7	0.58	–	0.83		5.65e-05	0.69	0.57	–	0.82		0.9233	0.91257
8:128445080	rs113479861	T	C		0.00195774	1.30147	1.10155	–	1.53767		0.000311801	0.00158187	1.7977	1.3069	–	2.4728		0.000116	1.89	1.37	–	2.61		2.92e-06	1.41	1.22	–	1.62		1.15e-06	1.43	1.24	–	1.65		0.99091	0.97992
8:128445524	rs533992256	T	C		0.0270079	0.0916535	0.0110231	–	0.76207		§							§						0.0584	0.13	0.02	–	1.08		0.0539	0.12	0.01	–	1.04		0.89274	0.67896
8:128445897	rs149490695	C	T		0.00112419	1.32152	1.11744	–	1.56286		0.000202545	0.0011296	1.83347	1.3317	–	2.5243		7.39e-05	1.93	1.39	–	2.67		1.14e-06	1.43	1.24	–	1.65		1.02e-06	1.43	1.24	–	1.65		0.99287	0.97558
8:128446460	rs188328704	C	T		0.00290792	1.28758	1.09021	–	1.52068		0.000368371	0.00182033	1.76675	1.29169	–	2.41651		0.000148	1.85	1.35	–	2.55		7.27e-06	1.38	1.2	–	1.59		6.4e-06	1.39	1.2	–	1.6		0.99187	0.9732
8:128450251	rs79451778	T	C		0.00117464	2.09443	1.34011	–	3.27333		0.742907	0.79627	1.16379	0.470163	–	2.88072		0.845	1.1	0.44	–	2.74		0.00031	1.98	1.37	–	2.87		0.000286	1.99	1.37	–	2.88		OMNI5ex	0.75932
8:128450729	rs11991739	C	T		1.65e-06	1.57978	1.31029	–	1.9047		0.119301	0.180135	1.30379	0.933792	–	1.82038		0.1	1.33	0.95	–	1.86		5.96e-07	1.48	1.27	–	1.72		3.88e-07	1.49	1.28	–	1.74		0.99513	0.97522
8:128453765	rs10090421	G	A		0.0165451	1.14169	1.02444	–	1.27237		0.00646533	0.0189235	1.34114	1.08574	–	1.6566		0.0036	1.37	1.11	–	1.7		0.000123	1.2	1.09	–	1.31		0.000129	1.2	1.09	–	1.31		OMNI5ex	0.97992
8:128454284	rs76694703	C	T		3.88e-06	1.57285	1.2978	–	1.9062		0.223692	0.291989	1.24418	0.875078	–	1.76896		0.202	1.26	0.88	–	1.8		8.76e-07	1.49	1.27	–	1.75		7.74e-07	1.49	1.27	–	1.75		0.99519	0.9682
8:128455587	rs6470516	C	T		0.0196669	0.891467	0.809435	–	0.981812		0.162502	0.225841	0.874574	0.724638	–	1.05553		0.157	0.87	0.72	–	1.05		0.00381	0.89	0.82	–	0.96		0.0038	0.89	0.82	–	0.96		OMNI5ex	0.96817
8:128455654	rs6981397	G	A		0.0103946	0.876149	0.791875	–	0.969392		0.0601655	0.0997515	0.829988	0.683412	–	1.008		0.0427	0.82	0.67	–	0.99		0.000949	0.87	0.8	–	0.94		0.000814	0.86	0.79	–	0.94		OMNI5ex	0.97438
8:128457094	rs74637873	C	A		2.51e-07	1.65166	1.36489	–	1.99867		0.200158	0.26353	1.25019	0.888408	–	1.75929		0.178	1.27	0.9	–	1.79		1.23e-07	1.52	1.3	–	1.78		8.75e-08	1.53	1.31	–	1.79		OMNI5ex	FP
8:128457795	rs74460984	A	G		0.0218075	1.22905	1.03046	–	1.46591		0.000480329	0.00224252	1.77943	1.28761	–	2.4591		0.000255	1.84	1.33	–	2.56		0.000227	1.33	1.14	–	1.54		0.000174	1.33	1.15	–	1.55		0.99887	0.95562
8:128459125	rs13282506	A	G		0.0158068	0.873026	0.781868	–	0.974813		0.137951	0.203451	0.852994	0.691372	–	1.0524		0.0987	0.84	0.68	–	1.03		0.00174	0.86	0.79	–	0.95		0.00149	0.86	0.78	–	0.94		0.98606	0.97417
8:128459241	rs76634938	A	G		0.0317834	1.21532	1.01714	–	1.4521		0.00194573	0.0067612	1.70299	1.21606	–	2.38491		0.00109	1.77	1.26	–	2.48		0.000341	1.32	1.13	–	1.54		0.00027	1.33	1.14	–	1.55		0.99782	0.94299
8:128459619	rs77372473	C	G		0.018551	1.23519	1.03602	–	1.47265		0.00164859	0.00615889	1.68907	1.21864	–	2.34109		0.00103	1.74	1.25	–	2.42		0.000239	1.32	1.14	–	1.54		0.000184	1.33	1.15	–	1.55		OMNI5ex	0.94589
8:128460226	rs75537857	C	T		0.0200727	1.23198	1.0333	–	1.46886		0.00243715	0.00820651	1.6594	1.19598	–	2.30238		0.00152	1.71	1.23	–	2.38		0.000303	1.32	1.13	–	1.53		0.000236	1.32	1.14	–	1.54		0.99886	0.94218
8:128461219	rs57847861	A	G		0.0116325	1.25434	1.05188	–	1.49576		0.000738382	0.00300645	1.75436	1.26575	–	2.43159		0.000455	1.81	1.3	–	2.51		8.38e-05	1.35	1.16	–	1.57		6.17e-05	1.36	1.17	–	1.58		0.99858	0.93717
8:128461490	rs79208945	C	T		0.0201951	1.23083	1.03297	–	1.4666		0.00110388	0.00426422	1.71896	1.24146	–	2.38011		0.000741	1.76	1.27	–	2.45		0.000227	1.32	1.14	–	1.54		0.000174	1.33	1.15	–	1.55		OMNI5ex	0.93269
8:128462761	rs78698269	G	A		0.0201951	1.23083	1.03297	–	1.4666		0.00240057	0.00814474	1.65552	1.19558	–	2.2924		0.00178	1.69	1.22	–	2.35		0.000356	1.31	1.13	–	1.52		0.000273	1.32	1.14	–	1.53		OMNI5ex	0.92739
8:128465187	rs28451337	T	C		0.040131	1.11724	1.00501	–	1.24202		0.161147	0.224603	1.15899	0.942863	–	1.42465		0.173	1.16	0.94	–	1.42		0.0131	1.12	1.02	–	1.23		0.0168	1.12	1.02	–	1.22		OMNI5ex	0.99053
8:128465700	rs35201318	A	C		0.0384417	1.11825	1.00596	–	1.24306		0.184021	0.246549	1.15058	0.935498	–	1.41512		0.195	1.15	0.93	–	1.41		0.0131	1.12	1.02	–	1.23		0.0166	1.12	1.02	–	1.22		OMNI5ex	MEGAex
8:128467220	rs13273993	T	C		0.0392175	1.11812	1.00553	–	1.24332		0.175176	0.236783	1.15345	0.938359	–	1.41785		0.191	1.15	0.93	–	1.41		0.0141	1.12	1.02	–	1.22		0.0178	1.12	1.02	–	1.22		0.99586	0.97807
8:128468955	rs77569096	G	A		0.0105468	1.17128	1.03762	–	1.32216		0.778831	0.828938	1.03509	0.813655	–	1.3168		0.718	1.05	0.82	–	1.33		0.00368	1.16	1.05	–	1.29		0.00453	1.16	1.05	–	1.29		0.8459	0.81325
8:128470256	rs10956372	T	A		0.00400499	1.15497	1.04702	–	1.27405		0.0127627	0.0305421	1.27084	1.05237	–	1.53466		0.0112	1.28	1.06	–	1.55		0.000149	1.17	1.08	–	1.28		7.65e-05	1.18	1.09	–	1.29		OMNI5ex	MEGAex
8:128470608	rs7825928	A	C		0.00236343	1.15817	1.05357	–	1.27317		0.00426981	0.0137102	1.30876	1.08819	–	1.57403		0.00423	1.31	1.09	–	1.58		1.27e-05	1.2	1.1	–	1.3		5.56e-06	1.21	1.11	–	1.31		0.94897	0.98862
8:128471490	rs7830776	C	T		0.00149184	1.16601	1.06058	–	1.28193		0.00917259	0.0238762	1.27467	1.06198	–	1.52996		0.0104	1.27	1.06	–	1.53		8.81e-06	1.2	1.11	–	1.3		4.51e-06	1.21	1.11	–	1.31		0.97584	0.97897
8:128472320	rs1447293	C	T		0.00154123	1.16572	1.06018	–	1.28176		0.00917259	0.0238762	1.27467	1.06198	–	1.52996		0.0104	1.27	1.06	–	1.53		8.83e-06	1.2	1.11	–	1.3		4.6e-06	1.21	1.11	–	1.31		OMNI5ex	0.98045
8:128472642	rs1447292	T	C		7.47e-06	1.38446	1.2008	–	1.59622		1.42044e-05	0.00012284	1.85283	1.40249	–	2.44778		3.27e-05	1.81	1.37	–	2.4		1.47e-11	1.53	1.35	–	1.72		8.96e-12	1.54	1.36	–	1.74		0.99607	FP
8:128475185	rs921146	G	T		0.0113436	1.15387	1.03286	–	1.28906		0.0020107	0.00695519	1.3994	1.13066	–	1.73202		0.00144	1.42	1.14	–	1.76		0.000111	1.2	1.1	–	1.32		6.42e-05	1.21	1.1	–	1.33		OMNI5ex	0.97455
8:128475582	rs3999773	A	T		0.0159372	0.891006	0.811198	–	0.978667		0.00885854	0.0234101	0.781874	0.650305	–	0.940061		0.0106	0.78	0.65	–	0.95		0.000161	0.86	0.79	–	0.93		0.000124	0.85	0.79	–	0.93		0.99073	0.97798
8:128477169	rs13250904	A	G		0.0145121	0.889382	0.809591	–	0.977038		0.0055236	0.0168814	0.770516	0.64093	–	0.926303		0.00647	0.77	0.64	–	0.93		0.000111	0.85	0.79	–	0.93		8.83e-05	0.85	0.79	–	0.92		0.99665	0.98994
8:128477256	rs13251194	A	G		0.0175576	0.892421	0.812408	–	0.980314		0.0055236	0.0168814	0.770516	0.64093	–	0.926303		0.00647	0.77	0.64	–	0.93		0.000149	0.86	0.79	–	0.93		0.000119	0.85	0.79	–	0.93		0.99665	0.99012
8:128477944	rs76499432	T	C		0.00631006	3.34629	1.40646	–	7.96155		0.112643	0.173524	2.51385	0.804891	–	7.85128		0.114	2.53	0.8	–	8		0.00209	2.75	1.44	–	5.23		0.00232	2.72	1.43	–	5.19		0.88965	FP
8:128478160	rs2121630	T	G		5.28199e-05	1.39633	1.18767	–	1.64165		0.000330671	0.00165904	1.77531	1.29773	–	2.42866		0.000916	1.71	1.24	–	2.34		7.82e-09	1.5	1.31	–	1.73		1.23e-08	1.5	1.3	–	1.72		OMNI5ex	TAQMAN
8:128478315	rs2166689	G	T		0.00706322	1.16652	1.04285	–	1.30485		0.00183239	0.00665682	1.41203	1.13657	–	1.75426		0.00122	1.44	1.15	–	1.79		4.84e-05	1.22	1.11	–	1.34		3.97e-05	1.22	1.11	–	1.35		0.9968	0.98946
8:128479527	rs3956790	G	T		2.10641e-05	1.32618	1.16441	–	1.51043		0.00011646	0.00079727	1.62235	1.26841	–	2.07504		0.000276	1.59	1.24	–	2.03		1.21e-09	1.41	1.26	–	1.57		5.48e-10	1.42	1.27	–	1.59		0.99988	0.98838
8:128479537	rs3999775	T	C		2.10641e-05	1.32618	1.16441	–	1.51043		8.09609e-05	0.00059242	1.63965	1.28223	–	2.09671		0.000197	1.6	1.25	–	2.05		1.04e-09	1.41	1.26	–	1.58		4.73e-10	1.43	1.28	–	1.59		0.99993	0.9889
8:128479963	rs4871798	T	C		2.10641e-05	1.32618	1.16441	–	1.51043		8.09609e-05	0.00059242	1.63965	1.28223	–	2.09671		0.000197	1.6	1.25	–	2.05		1.04e-09	1.41	1.26	–	1.58		4.73e-10	1.43	1.28	–	1.59		OMNI5ex	0.98939
8:128479976	rs78311688	C	T		1.57047e-05	4.58184	2.2963	–	9.14218		0.042118	0.0772332	2.88722	1.03849	–	8.02708		0.0368	3.02	1.07	–	8.51		3.26e-07	4.03	2.36	–	6.89		2.82e-07	4.09	2.39	–	7		0.9537	TAQMAN
8:128481349	rs7819102	T	C		0.0197578	0.893947	0.813527	–	0.982317		0.00354985	0.0114955	0.759847	0.631752	–	0.913914		0.00497	0.77	0.64	–	0.92		0.000301	0.86	0.8	–	0.93		0.000225	0.86	0.79	–	0.93		OMNI5ex	MEGAex
8:128482642	rs4871799	G	A		0.00962387	1.15193	1.03496	–	1.28211		0.00184571	0.00665682	1.38248	1.12753	–	1.69508		0.00156	1.39	1.13	–	1.71		0.000187	1.19	1.09	–	1.3		0.000118	1.2	1.09	–	1.31		OMNI5ex	MEGAex
8:128482715	rs4871800	C	T		0.00957565	1.15214	1.03508	–	1.28244		0.00166706	0.00618847	1.38669	1.13101	–	1.70017		0.00138	1.4	1.14	–	1.72		0.000167	1.19	1.09	–	1.3		0.000104	1.2	1.09	–	1.31		0.99989	0.99945
8:128483096	rs6981424	A	G		0.0128694	0.88593	0.805289	–	0.974646		0.0147677	0.0339488	0.7936	0.659006	–	0.955682		0.0205	0.8	0.66	–	0.97		0.000214	0.86	0.79	–	0.93		0.000116	0.85	0.79	–	0.92		OMNI5ex	MEGAex
8:128483914	rs4871801	T	C		1.2369e-05	1.3732	1.19117	–	1.58304		3.10301e-05	0.00024598	1.81591	1.37149	–	2.40435		6.6e-05	1.78	1.34	–	2.36		3.56e-11	1.51	1.34	–	1.71		2.66e-11	1.52	1.35	–	1.72		0.99977	0.9949
8:128483935	rs6986285	T	C		0.0110541	0.883329	0.802721	–	0.972032		0.0135351	0.031862	0.791091	0.656822	–	0.952807		0.0182	0.8	0.66	–	0.96		0.000129	0.85	0.79	–	0.93		7.25e-05	0.85	0.78	–	0.92		0.99935	0.99774
8:128484181	rs6470518	G	A		1.2369e-05	1.3732	1.19117	–	1.58304		3.10301e-05	0.00024598	1.81591	1.37149	–	2.40435		6.6e-05	1.78	1.34	–	2.36		3.56e-11	1.51	1.34	–	1.71		2.66e-11	1.52	1.35	–	1.72		0.99979	0.99562
8:128484223	rs6470519	A	C		1.0042e-05	1.37812	1.19528	–	1.58892		3.10301e-05	0.00024598	1.81591	1.37149	–	2.40435		6.6e-05	1.78	1.34	–	2.36		2.82e-11	1.52	1.34	–	1.72		2.11e-11	1.53	1.35	–	1.73		OMNI5ex	0.99587
8:128484333	rs6470520	T	C		9.92e-06	1.37758	1.19513	–	1.58789		4.06371e-05	0.00030925	1.78995	1.35546	–	2.36372		8.6e-05	1.75	1.32	–	2.32		4.13e-11	1.51	1.34	–	1.71		1.47e-11	1.53	1.35	–	1.73		0.99904	0.99745
8:128484399	rs7818556	G	A		1.22117e-05	1.37268	1.19103	–	1.58204		2.6522e-05	0.00021702	1.8133	1.37371	–	2.39357		5.96e-05	1.77	1.34	–	2.35		4.42e-11	1.51	1.33	–	1.7		1.55e-11	1.53	1.35	–	1.73		0.99922	0.99835
8:128485038	rs1447295	A	C		1.10424e-05	1.37526	1.19311	–	1.58521		1.39297e-05	0.00012184	1.85004	1.40171	–	2.44176		3.19e-05	1.81	1.37	–	2.4		2.77e-11	1.52	1.34	–	1.71		9.59e-12	1.54	1.36	–	1.74		OMNI5ex	MEGAex, FP, TAQMAN
8:128485640	rs4871802	C	A		1.35852e-05	1.37037	1.18902	–	1.57938		1.71812e-05	0.00014528	1.83685	1.3921	–	2.42368		3.95e-05	1.8	1.36	–	2.38		4.42e-11	1.51	1.33	–	1.7		1.55e-11	1.53	1.35	–	1.73		0.99937	0.99866
8:128485964	rs10109700	A	G		1.10424e-05	1.37526	1.19311	–	1.58521		1.39297e-05	0.00012184	1.85004	1.40171	–	2.44176		3.19e-05	1.81	1.37	–	2.4		2.77e-11	1.52	1.34	–	1.71		9.59e-12	1.54	1.36	–	1.74		0.99963	0.99762
8:128486844	rs72714537	C	T		0.00732001	0.82864	0.722283	–	0.950658		0.0494669	0.0869144	0.766679	0.588161	–	0.999381		0.0483	0.76	0.58	–	1		0.00039	0.81	0.72	–	0.91		0.000505	0.81	0.73	–	0.91		OMNI5ex	0.91007
8:128486845	rs117690859	C	T		0.00612144	0.383019	0.192851	–	0.760708		0.65427	0.712302	0.743598	0.203352	–	2.71911		0.728	0.79	0.21	–	2.93		0.00669	0.44	0.24	–	0.8		0.00619	0.43	0.24	–	0.79		0.8391	0.65589
8:128488750	rs13260378	T	G		0.0193698	0.893905	0.813701	–	0.982016		0.00239497	0.00814474	0.750901	0.624123	–	0.903431		0.00344	0.76	0.63	–	0.91		0.000237	0.86	0.8	–	0.93		0.000166	0.86	0.79	–	0.93		0.99636	0.99406
8:128489199	rs7826179	T	C		5.28e-06	1.39276	1.20766	–	1.60622		2.57108e-05	0.00021267	1.83216	1.38196	–	2.42901		6.23e-05	1.79	1.35	–	2.38		7.23e-12	1.54	1.36	–	1.74		7.53e-12	1.54	1.36	–	1.75		0.99588	0.988
8:128490155	rs75428928	C	T		0.0133327	0.888098	0.80843	–	0.975616		0.00186103	0.00666462	0.745766	0.619948	–	0.897119		0.00269	0.75	0.62	–	0.91		0.000124	0.86	0.79	–	0.93		8.7e-05	0.85	0.79	–	0.92		0.99584	0.99492
8:128490576	rs10956373	C	T		0.00901179	1.16008	1.03774	–	1.29683		0.00152199	0.00573383	1.41614	1.14207	–	1.75598		0.0011	1.44	1.16	–	1.78		5.78e-05	1.21	1.1	–	1.34		4.66e-05	1.22	1.11	–	1.34		0.99425	0.98781
8:128491792	rs7836840	G	T		0.0252437	0.89903	0.819002	–	0.986878		0.0024081	0.00814474	0.752045	0.625626	–	0.90401		0.00293	0.75	0.63	–	0.91		0.000164	0.86	0.79	–	0.93		0.000126	0.86	0.79	–	0.93		OMNI5ex	MEGAex, FP
8:128492412	rs62513982	T	C		0.0415644	0.872643	0.765482	–	0.994807		0.483581	0.55506	0.914111	0.711025	–	1.1752		0.662	0.94	0.73	–	1.22		0.00979	0.86	0.77	–	0.97		0.009	0.86	0.77	–	0.96		0.99681	MEGAex
8:128494111	rs9643224	A	G		0.0216879	0.896287	0.816302	–	0.984111		0.00491502	0.0153292	0.767961	0.638905	–	0.923086		0.00617	0.77	0.64	–	0.93		0.000157	0.86	0.79	–	0.93		0.000121	0.85	0.79	–	0.93		OMNI5ex	0.99531
8:128494391	rs9643225	T	C		0.0349383	1.11886	1.00797	–	1.24194		0.0275655	0.0556428	1.25565	1.02547	–	1.5375		0.0234	1.27	1.03	–	1.55		0.00179	1.15	1.05	–	1.26		0.0016	1.15	1.06	–	1.26		OMNI5ex	MEGAex
8:128494481	rs9643226	C	G		8.61e-06	1.3797	1.19732	–	1.58986		3.88666e-05	0.00029876	1.80526	1.36246	–	2.39197		9.16e-05	1.76	1.33	–	2.34		1.94e-11	1.52	1.35	–	1.72		1.49e-11	1.53	1.35	–	1.73		0.99768	0.99817
8:128495359	rs1447296	T	C		1.16564e-05	1.372	1.19109	–	1.58039		7.08944e-05	0.00052893	1.76615	1.33405	–	2.33821		0.000166	1.72	1.3	–	2.29		4.79e-11	1.51	1.33	–	1.7		3.79e-11	1.51	1.34	–	1.71		0.99922	0.9983
8:128496412	rs11995378	A	G		7.78e-06	1.38229	1.19941	–	1.59306		7.08944e-05	0.00052893	1.76615	1.33405	–	2.33821		0.000166	1.72	1.3	–	2.29		3.65e-11	1.51	1.34	–	1.71		3.15e-11	1.52	1.34	–	1.72		0.99868	0.99752
8:128496591	rs13253127	T	C		0.0426599	1.10051	1.00317	–	1.2073		0.0243574	0.0502331	1.23168	1.02734	–	1.47665		0.0289	1.23	1.02	–	1.47		0.00238	1.13	1.04	–	1.22		0.00213	1.13	1.05	–	1.22		OMNI5ex	0.99826
8:128496776	rs6985504	A	G		0.015592	1.13747	1.02471	–	1.26264		0.0305002	0.0606022	1.25113	1.0213	–	1.53267		0.0272	1.26	1.03	–	1.55		0.000723	1.17	1.07	–	1.27		0.000729	1.17	1.07	–	1.27		OMNI5ex	0.99763
8:128496847	rs13258548	G	A		0.0271099	0.892632	0.807094	–	0.987235		0.0108756	0.0269233	0.778546	0.642118	–	0.943961		0.0163	0.79	0.65	–	0.96		0.000557	0.86	0.79	–	0.94		0.000439	0.86	0.79	–	0.93		0.99919	0.98122
8:128496867	rs13258812	T	C		0.0268032	0.892385	0.806837	–	0.987004		0.0116143	0.0281481	0.780065	0.643213	–	0.946033		0.0174	0.79	0.65	–	0.96		0.000574	0.86	0.79	–	0.94		0.000452	0.86	0.79	–	0.93		OMNI5ex	0.98075
8:128498036	rs566096628	A	G		0.0191524	0.244169	0.0750558	–	0.794323		§							§						0.0767	0.34	0.11	–	1.12		0.0658	0.33	0.1	–	1.08		0.8539	0.68547
8:128498504	rs4431561	T	C		5.64e-06	1.38956	1.20556	–	1.60165		3.80739e-05	0.00029566	1.8027	1.36189	–	2.38618		8.96e-05	1.76	1.33	–	2.34		1.64e-11	1.52	1.35	–	1.72		1.42e-11	1.53	1.35	–	1.73		0.99851	0.99187
8:128500547	rs67111856	C	T		0.0343149	0.901408	0.818793	–	0.992359		0.061919	0.102436	0.83925	0.698213	–	1.00878		0.0749	0.84	0.7	–	1.02		0.00461	0.89	0.82	–	0.96		0.00482	0.89	0.82	–	0.97		0.99573	0.99315
8:128501150	rs10808558	A	G		5.2e-06	1.39342	1.20811	–	1.60716		1.57213e-05	0.00013443	1.87871	1.41112	–	2.50125		4.22e-05	1.83	1.37	–	2.44		3.23e-12	1.55	1.37	–	1.76		3.44e-12	1.56	1.37	–	1.76		0.66864	0.98665
8:128506457	rs1562435	G	A		0.0352367	0.900741	0.817223	–	0.992794		0.0453854	0.0818443	0.825541	0.684207	–	0.99607		0.0492	0.83	0.68	–	1		0.00492	0.89	0.82	–	0.96		0.0047	0.89	0.82	–	0.96		0.99855	0.99806
8:128507024	rs12155672	G	A		0.0136069	0.890154	0.811566	–	0.976351		0.0173129	0.0386368	0.80137	0.667786	–	0.961674		0.0207	0.81	0.67	–	0.97		0.000898	0.88	0.81	–	0.95		0.000761	0.87	0.81	–	0.94		OMNI5ex	MEGAex
8:128507191	rs12156128	G	C		0.0443118	0.904893	0.820916	–	0.997461		0.0484335	0.0861166	0.827815	0.686169	–	0.9987		0.0531	0.83	0.69	–	1		0.00654	0.89	0.82	–	0.97		0.00615	0.89	0.82	–	0.97		0.99982	0.99828
8:128510211	rs55903116	G	A		0.0415857	0.903726	0.819879	–	0.996148		0.0348552	0.0678384	0.815318	0.674468	–	0.985583		0.0406	0.82	0.68	–	0.99		0.00628	0.89	0.82	–	0.97		0.00655	0.89	0.82	–	0.97		OMNI5ex	0.99674
8:128510424	rs4599773	G	C		0.0103009	0.886202	0.808073	–	0.971886		0.0181003	0.0395879	0.802594	0.668806	–	0.963146		0.0234	0.81	0.67	–	0.97		0.000903	0.88	0.81	–	0.95		0.000732	0.87	0.81	–	0.94		0.9992	0.99616
8:128511292	rs12545487	G	A		0.0398642	0.902952	0.819187	–	0.995283		0.039554	0.0741209	0.819302	0.677683	–	0.990516		0.0445	0.82	0.68	–	1		0.00684	0.89	0.82	–	0.97		0.0062	0.89	0.82	–	0.97		0.99981	0.99612
8:128513305	rs6981321	C	G		0.000698544	1.19328	1.0774	–	1.32164		0.00695288	0.0199325	1.30499	1.07562	–	1.58327		0.0102	1.29	1.06	–	1.57		2.43e-06	1.23	1.13	–	1.34		2.04e-06	1.23	1.13	–	1.35		OMNI5ex	MEGAex, TAQMAN
8:128513780	rs72714555	C	A		0.000455152	0.740043	0.625409	–	0.875688		0.113601	0.17422	0.750945	0.526645	–	1.07078		0.0942	0.74	0.52	–	1.05		0.000315	0.77	0.66	–	0.89		0.000346	0.77	0.66	–	0.89		OMNI5ex	0.85308
8:128514398	rs35385035	G	A		0.0307791	0.89846	0.815271	–	0.990137		0.0424987	0.0777441	0.82327	0.682247	–	0.993442		0.0479	0.83	0.68	–	1		0.00432	0.89	0.82	–	0.96		0.00467	0.89	0.82	–	0.96		OMNI5ex	0.99365
8:128515051	rs34561884	C	G		0.0208949	0.891589	0.80887	–	0.982767		0.0449969	0.0815301	0.824971	0.683504	–	0.995717		0.051	0.83	0.69	–	1		0.00274	0.88	0.81	–	0.96		0.00299	0.88	0.81	–	0.96		0.99985	0.99317
8:128515210	rs35774048	T	A		0.0252597	0.894869	0.811898	–	0.986321		0.0449969	0.0815301	0.824971	0.683504	–	0.995717		0.051	0.83	0.69	–	1		0.00349	0.88	0.81	–	0.96		0.00381	0.89	0.82	–	0.96		0.99963	0.99305
8:128516952	rs7832031	A	G		1.1e-06	1.42678	1.23669	–	1.64608		1.09128e-05	0.0001077	1.88806	1.42238	–	2.50619		2.51e-05	1.85	1.39	–	2.46		4.76e-13	1.58	1.39	–	1.78		5.2e-13	1.58	1.4	–	1.79		OMNI5ex	0.99751
8:128517573	rs4242382	A	G		1.2e-06	1.42113	1.23314	–	1.63777		7.44e-06	8.207e-05	1.89385	1.43228	–	2.50417		1.54e-05	1.86	1.4	–	2.47		6.49e-13	1.57	1.39	–	1.77		3.26e-13	1.58	1.4	–	1.79		OMNI5ex	MEGAex, FP
8:128518015	rs4314621	G	A		1e-06	1.42774	1.23787	–	1.64674		1.18881e-05	0.0001077	1.87263	1.41425	–	2.47959		2.39e-05	1.84	1.39	–	2.44		5.51e-13	1.57	1.39	–	1.78		3.03e-13	1.59	1.4	–	1.8		0.99989	0.99994
8:128518554	rs4242384	C	A		1.1e-06	1.4264	1.23653	–	1.64542		1.18881e-05	0.0001077	1.87263	1.41425	–	2.47959		2.39e-05	1.84	1.39	–	2.44		6.27e-13	1.57	1.39	–	1.78		3.49e-13	1.59	1.4	–	1.79		OMNI5ex	MEGAex, FP
8:128519171	rs9297759	A	C		1.52e-06	1.42025	1.23103	–	1.63856		1.18881e-05	0.0001077	1.87263	1.41425	–	2.47959		2.39e-05	1.84	1.39	–	2.44		1.02e-12	1.57	1.38	–	1.77		5.82e-13	1.58	1.39	–	1.79		OMNI5ex	0.99999
8:128520173	rs7812429	A	G		1.52e-06	1.42025	1.23103	–	1.63856		6.91e-06	7.728e-05	1.91324	1.44196	–	2.53856		1.6e-05	1.87	1.41	–	2.49		5.85e-13	1.57	1.39	–	1.78		5.72e-13	1.58	1.39	–	1.79		1	0.99951
8:128520479	rs7812894	A	T		1.1e-06	1.4264	1.23653	–	1.64542		1.18881e-05	0.0001077	1.87263	1.41425	–	2.47959		2.39e-05	1.84	1.39	–	2.44		6.27e-13	1.57	1.39	–	1.78		3.49e-13	1.59	1.4	–	1.79		0.99994	0.99995
8:128522063	rs10099413	T	C		2.24e-06	1.37136	1.20316	–	1.56308		0.000125903	0.00082597	1.62131	1.26646	–	2.07559		0.000285	1.59	1.24	–	2.03		6.35e-11	1.45	1.3	–	1.62		2.91e-11	1.46	1.31	–	1.64		0.99989	0.99994
8:128522202	rs7814837	T	G		1.7e-06	1.41786	1.22896	–	1.63579		6.91e-06	7.728e-05	1.91324	1.44196	–	2.53856		1.6e-05	1.87	1.41	–	2.49		6.99e-13	1.57	1.39	–	1.78		6.96e-13	1.58	1.39	–	1.78		OMNI5ex	0.99952
8:128522247	rs138723373	G	T		0.0119325	0.447746	0.239323	–	0.837683		0.413098	0.485387	1.87271	0.416851	–	8.41322		0.502	1.69	0.37	–	7.79		0.111	0.63	0.35	–	1.11		0.0981	0.61	0.34	–	1.09		OMNI5ex	0.55287
8:128522914	rs10088308	C	T		2.24e-06	1.37136	1.20316	–	1.56308		0.000125903	0.00082597	1.62131	1.26646	–	2.07559		0.000285	1.59	1.24	–	2.03		6.35e-11	1.45	1.3	–	1.62		2.91e-11	1.46	1.31	–	1.64		0.99985	0.99993
8:128523172	rs9297760	A	G		2.24e-06	1.37136	1.20316	–	1.56308		0.000125903	0.00082597	1.62131	1.26646	–	2.07559		0.000285	1.59	1.24	–	2.03		6.35e-11	1.45	1.3	–	1.62		2.91e-11	1.46	1.31	–	1.64		0.99978	0.99992
8:128524321	rs7841251	G	A		3.29e-06	1.35013	1.18973	–	1.53216		0.000343023	0.00170614	1.53954	1.21566	–	1.94972		0.000731	1.51	1.19	–	1.91		4.07e-10	1.41	1.26	–	1.57		1.57e-10	1.42	1.28	–	1.58		0.9992	0.99876
8:128524414	rs7824868	T	C		9.48e-07	1.42276	1.23568	–	1.63816		2.46282e-05	0.00020596	1.82085	1.37828	–	2.40552		6.14e-05	1.78	1.34	–	2.35		4.96e-13	1.57	1.39	–	1.77		6.06e-13	1.57	1.39	–	1.77		OMNI5ex	0.98539
8:128525268	rs7017300	C	A		1.79e-06	1.37626	1.20722	–	1.56898		0.000125903	0.00082597	1.62131	1.26646	–	2.07559		0.000285	1.59	1.24	–	2.03		4.98e-11	1.45	1.3	–	1.62		2.32e-11	1.47	1.31	–	1.64		OMNI5ex	MEGAex
8:128525336	rs72550836	C	T		2.11794e-05	1.70936	1.33509	–	2.18855		0.170993	0.233836	1.41993	0.859554	–	2.34564		0.181	1.41	0.85	–	2.34		1.62e-07	1.76	1.42	–	2.17		1.83e-07	1.76	1.42	–	2.17		OMNI5ex	0.90162
8:128525632	rs12547874	A	T		0.000592542	1.1952	1.07958	–	1.3232		0.00738207	0.020585	1.29676	1.07224	–	1.56828		0.0108	1.28	1.06	–	1.55		2.2e-06	1.23	1.13	–	1.34		1.71e-06	1.23	1.13	–	1.34		OMNI5ex	0.97633
8:128525985	rs7004374	C	T		0.0233762	0.893759	0.811057	–	0.984893		0.0781448	0.125992	0.84529	0.701116	–	1.01911		0.0917	0.85	0.7	–	1.03		0.00363	0.89	0.82	–	0.96		0.00346	0.88	0.81	–	0.96		OMNI5ex	MEGAex
8:128528435	rs4582524	G	C		2.42e-06	1.41139	1.22302	–	1.62877		1.18881e-05	0.0001077	1.87263	1.41425	–	2.47959		2.68e-05	1.83	1.38	–	2.43		2.5e-12	1.55	1.37	–	1.76		2.69e-12	1.56	1.38	–	1.76		0.99957	0.9976
8:128528533	rs4641026	G	A		2.44e-06	1.38468	1.20939	–	1.58537		0.00055713	0.00253878	1.58235	1.21936	–	2.0534		0.0011	1.55	1.19	–	2.01		1.07e-10	1.46	1.3	–	1.64		5.82e-11	1.47	1.31	–	1.66		0.99975	0.99234
8:128529033	rs4498506	A	T		2.19e-06	1.38682	1.21126	–	1.58783		0.000274438	0.00142073	1.61999	1.24924	–	2.10076		0.000563	1.59	1.22	–	2.06		6.71e-11	1.47	1.31	–	1.65		2.96e-11	1.48	1.32	–	1.67		0.99991	0.99394
8:128529116	rs4297007	G	A		2.19e-06	1.38682	1.21126	–	1.58783		0.000392423	0.00191432	1.6011	1.23425	–	2.07698		0.000796	1.57	1.21	–	2.04		7.84e-11	1.47	1.31	–	1.65		4.23e-11	1.48	1.32	–	1.66		OMNI5ex	0.99289
8:128529229	rs4242385	G	T		1.8e-06	1.39025	1.21439	–	1.59156		0.000392423	0.00191432	1.6011	1.23425	–	2.07698		0.000796	1.57	1.21	–	2.04		5.94e-11	1.47	1.31	–	1.65		3.14e-11	1.48	1.32	–	1.66		0.99942	0.99275
8:128529933	rs11992171	C	A		1.77e-06	1.37614	1.20722	–	1.56869		0.000779866	0.00310683	1.52913	1.19357	–	1.95903		0.00157	1.5	1.17	–	1.92		2.14e-10	1.43	1.28	–	1.6		7.73e-11	1.45	1.3	–	1.62		0.9961	0.99231
8:128530616	rs13255059	A	G		2.42e-06	1.41139	1.22302	–	1.62877		1.18881e-05	0.0001077	1.87263	1.41425	–	2.47959		2.68e-05	1.83	1.38	–	2.43		2.5e-12	1.55	1.37	–	1.76		2.69e-12	1.56	1.38	–	1.76		0.9953	0.9984
8:128531028	rs13265719	C	T		0.0221348	0.892964	0.810434	–	0.983898		0.0509979	0.089217	0.829344	0.687254	–	1.00081		0.0633	0.84	0.69	–	1.01		0.00349	0.89	0.82	–	0.96		0.00325	0.88	0.81	–	0.96		OMNI5ex	0.98063
8:128531689	rs11986220	A	T		1.32e-06	1.42302	1.23344	–	1.64173		1.18881e-05	0.0001077	1.87263	1.41425	–	2.47959		2.68e-05	1.83	1.38	–	2.43		1.12e-12	1.56	1.38	–	1.77		1.13e-12	1.57	1.39	–	1.77		0.99092	0.99794
8:128531873	rs11988857	G	A		1.66e-06	1.39169	1.21568	–	1.59319		0.000673358	0.00286394	1.57297	1.21151	–	2.04228		0.00136	1.54	1.18	–	2		6.38e-11	1.47	1.31	–	1.65		2.77e-11	1.48	1.32	–	1.67		0.99099	0.99309
8:128532137	rs10090154	T	C		1.15e-06	1.42686	1.23643	–	1.64662		1.28915e-05	0.00011542	1.85796	1.40653	–	2.45427		2.54e-05	1.83	1.38	–	2.42		1.43e-12	1.56	1.38	–	1.76		6.82e-13	1.58	1.39	–	1.78		0.9901	MEGAex
8:128532399	rs4515512	A	G		4.34e-06	1.39813	1.21187	–	1.61301		7.56e-06	8.222e-05	1.89725	1.43341	–	2.51118		1.72e-05	1.86	1.4	–	2.47		4.72e-12	1.54	1.37	–	1.75		3.78e-12	1.55	1.37	–	1.76		0.99052	0.99541
8:128533442	rs7824776	C	T		3.24e-06	1.40625	1.21822	–	1.6233		3.15908e-05	0.00024784	1.79279	1.36185	–	2.36011		4.41e-05	1.78	1.35	–	2.35		2.05e-11	1.52	1.35	–	1.72		9.47e-12	1.54	1.36	–	1.74		0.98936	0.98528
8:128533473	rs7843031	T	C		1.97e-06	1.41871	1.22831	–	1.63861		9.66e-06	9.677e-05	1.85373	1.41029	–	2.43659		1.55e-05	1.84	1.39	–	2.42		5.37e-12	1.54	1.36	–	1.75		2.5e-12	1.56	1.38	–	1.76		0.99128	0.98508
8:128533993	rs4645527	G	A		1.19e-06	1.40088	1.22269	–	1.60503		0.000186267	0.00105783	1.62852	1.26099	–	2.10318		0.000315	1.61	1.24	–	2.08		3.71e-11	1.48	1.32	–	1.66		1.86e-11	1.49	1.33	–	1.67		0.99543	0.98509
8:128534230	rs4599771	G	A		1.19e-06	1.40088	1.22269	–	1.60503		0.000186267	0.00105783	1.62852	1.26099	–	2.10318		0.000315	1.61	1.24	–	2.08		3.71e-11	1.48	1.32	–	1.66		1.86e-11	1.49	1.33	–	1.67		OMNI5ex	0.98692
8:128534361	rs4531012	G	A		1.62e-06	1.39257	1.2163	–	1.5944		0.000186267	0.00105783	1.62852	1.26099	–	2.10318		0.000315	1.61	1.24	–	2.08		4.83e-11	1.47	1.31	–	1.65		2.43e-11	1.48	1.32	–	1.67		OMNI5ex	0.98831
8:128534587	rs9656967	T	A		1.19e-06	1.40088	1.22269	–	1.60503		0.000186267	0.00105783	1.62852	1.26099	–	2.10318		0.000315	1.61	1.24	–	2.08		3.71e-11	1.48	1.32	–	1.66		1.86e-11	1.49	1.33	–	1.67		0.9998	0.99108
8:128534654	rs9656816	G	A		6.05353e-05	1.36899	1.1742	–	1.59608		6.63e-06	7.648e-05	1.95835	1.46185	–	2.62347		1.75e-05	1.91	1.42	–	2.57		9.12e-10	1.51	1.32	–	1.72		1.27e-09	1.51	1.32	–	1.72		OMNI5ex	MEGAex
8:128534692	rs12548153	C	T		0.0270948	0.896131	0.813082	–	0.987662		0.0187473	0.0405094	0.794005	0.655076	–	0.962399		0.0206	0.8	0.66	–	0.97		0.00388	0.89	0.82	–	0.96		0.00409	0.89	0.82	–	0.96		OMNI5ex	0.98026
8:128534755	rs12545648	C	T		5.43e-06	1.39431	1.2082	–	1.60909		8.77e-06	9.059e-05	1.86469	1.41676	–	2.45425		1.49e-05	1.84	1.4	–	2.43		1.51e-11	1.53	1.35	–	1.73		1.5e-11	1.53	1.35	–	1.73		OMNI5ex	0.99365
8:128535635	rs7005132	A	G		5.46e-06	1.39463	1.20831	–	1.60968		5.15e-06	6.637e-05	1.90302	1.44312	–	2.50949		9.37e-06	1.88	1.42	–	2.48		9.88e-12	1.53	1.36	–	1.74		9.97e-12	1.54	1.36	–	1.74		0.99962	0.99685
8:128536454	rs13264091	G	T		0.0231971	0.893275	0.810341	–	0.984696		0.0089835	0.0235739	0.77283	0.636982	–	0.937649		0.0107	0.78	0.64	–	0.94		0.00186	0.88	0.81	–	0.95		0.00208	0.88	0.81	–	0.95		OMNI5ex	0.98731
8:128538824	rs199850133	A	G		6.1e-06	1.39225	1.20625	–	1.60694		5.15e-06	6.637e-05	1.90302	1.44312	–	2.50949		9.37e-06	1.88	1.42	–	2.48		1.17e-11	1.53	1.35	–	1.73		1.15e-11	1.54	1.36	–	1.74		0.99927	0.99896
8:128539183	rs59732923	C	T		0.0150174	0.885662	0.803102	–	0.97671		0.00621148	0.018537	0.763919	0.629912	–	0.926436		0.00732	0.77	0.63	–	0.93		0.000697	0.87	0.8	–	0.94		0.000916	0.87	0.8	–	0.94		0.9988	0.99757
8:128539360	rs7837688	T	G		6.1e-06	1.39225	1.20625	–	1.60694		5.15e-06	6.637e-05	1.90302	1.44312	–	2.50949		9.37e-06	1.88	1.42	–	2.48		1.17e-11	1.53	1.35	–	1.73		1.15e-11	1.54	1.36	–	1.74		OMNI5ex	MEGAex, FP
8:128539523	rs35902790	G	A		0.0129152	0.883246	0.800892	–	0.974068		0.00434186	0.0138249	0.754292	0.621423	–	0.91557		0.00501	0.76	0.62	–	0.92		0.000536	0.86	0.79	–	0.94		0.00059	0.86	0.8	–	0.94		OMNI5ex	0.99613
8:128540005	rs34854154	C	A		0.0134125	0.883797	0.80136	–	0.974714		0.00434186	0.0138249	0.754292	0.621423	–	0.91557		0.00501	0.76	0.62	–	0.92		0.000544	0.86	0.8	–	0.94		0.00061	0.86	0.8	–	0.94		0.99905	0.99473
8:128540776	rs12549761	G	C		0.00217645	0.789248	0.6784	–	0.918209		0.00985519	0.0249163	0.668165	0.491923	–	0.90755		0.00841	0.66	0.48	–	0.9		3.14e-05	0.76	0.67	–	0.87		3.65e-05	0.76	0.67	–	0.87		0.94835	0.89984
8:128541093	rs4242386	C	T		4.84563e-05	1.32695	1.15768	–	1.52097		0.000158984	0.0010167	1.6694	1.27955	–	2.17802		0.000253	1.65	1.26	–	2.16		6.58e-10	1.45	1.29	–	1.63		7.22e-10	1.45	1.29	–	1.63		0.97987	0.97196
8:128544812	rs6470529	G	C		4.92e-06	1.39734	1.2105	–	1.61303		4.63e-06	6.29e-05	1.91506	1.45028	–	2.5288		7.94e-06	1.89	1.43	–	2.51		8.81e-12	1.54	1.36	–	1.74		9.05e-12	1.54	1.36	–	1.74		0.99805	0.98841
8:128545383	rs6991990	T	C		0.0177242	0.888095	0.805119	–	0.979623		0.00403967	0.0130262	0.750313	0.61687	–	0.912624		0.0046	0.75	0.62	–	0.92		0.00128	0.87	0.8	–	0.95		0.00121	0.87	0.8	–	0.95		OMNI5ex	MEGAex
8:128545619	rs4543510	A	G		3.12e-06	1.28923	1.15865	–	1.43451		0.00879308	0.0234101	1.31337	1.07109	–	1.61046		0.0116	1.3	1.06	–	1.6		7.07e-09	1.31	1.19	–	1.43		7.12e-09	1.31	1.19	–	1.43		OMNI5ex	MEGAex
8:128547721	rs4871812	A	G		4.44e-06	1.30925	1.16695	–	1.4689		0.00643491	0.0189072	1.35424	1.08884	–	1.68433		0.00877	1.34	1.08	–	1.67		4.96e-09	1.34	1.21	–	1.47		3.07e-09	1.34	1.22	–	1.48		OMNI5ex	0.93191
8:128547942	rs4871813	T	G		3.17e-06	1.40762	1.21906	–	1.62535		6.4e-06	7.497e-05	1.8894	1.4332	–	2.4908		1.18e-05	1.87	1.41	–	2.47		7.23e-12	1.54	1.36	–	1.74		7.6e-12	1.54	1.36	–	1.75		OMNI5ex	0.93271
Supplementary Table 1, Tab 1. Results of tests of association with HPC for 765 nominally-significant 8q24 variants in ICPCG data, evidence of replication in NFPCS, and evaluation within the combined subjects. Each statistical test employed a mulitplicative logistic regression model (additive genetic model), either adjusted or unadjusted for a specified covariate (age, principal components of gene…

## Sheet: HorFPC
Supplementary Data File 1, Tab 2.
HPC or FPC Cases vs Controls
		A1 minor (effect allele)	A2 major		Unadjusted												Adjusted for age at diagnosis or screen						Unadjusted						Adjusted for 1st 4 principal components
					ICPCG Subjects						NFPCS Subjects												Combined ICPCG & NFPCS Subjects
hg19 position	rsID				P	OR	95% CI				P	OR	95% CI				P	OR	95% CI				P	OR	95% CI				P	OR	95% CI
8:127899943	rs62530989	T	C		0.0147	1.14	1.03	–	1.26		0.0306	1.19	1.02	–	1.4		0.0509	1.18	1	–	1.39		0.00338	1.14	1.04	–	1.24		0.00358	1.14	1.04	–	1.24
8:127900463	rs973858	T	C		0.0246	1.12	1.01	–	1.24		0.0421	1.18	1.01	–	1.38		0.0765	1.16	0.98	–	1.37		0.00535	1.13	1.04	–	1.23		0.00513	1.13	1.04	–	1.23
8:127901649	rs6984837	G	A		0.000234	1.2	1.09	–	1.33		0.000255	1.33	1.14	–	1.55		0.00011	1.37	1.17	–	1.6		3.91e-07	1.24	1.14	–	1.34		7.15e-07	1.23	1.13	–	1.34
8:127902003	rs4871750	A	G		0.000271	0.84	0.77	–	0.92		0.000271	0.76	0.66	–	0.88		0.000757	0.77	0.66	–	0.9		9.84e-07	0.83	0.76	–	0.89		1.41e-06	0.83	0.77	–	0.89
8:127902364	rs35904296	G	A		0.00523	0.87	0.79	–	0.96		0.0917	0.87	0.75	–	1.02		0.0909	0.87	0.74	–	1.02		0.00312	0.88	0.81	–	0.96		0.00315	0.88	0.81	–	0.96
8:127903203	rs1516949	T	A		0.0321	1.12	1.01	–	1.24		0.0341	1.19	1.01	–	1.39		0.0624	1.17	0.99	–	1.38		0.00548	1.13	1.04	–	1.22		0.00539	1.13	1.04	–	1.22
8:127903262	rs7817717	G	T		0.000288	0.84	0.77	–	0.92		0.000207	0.76	0.66	–	0.88		0.000583	0.77	0.66	–	0.89		8.8e-07	0.83	0.76	–	0.89		1.26e-06	0.83	0.77	–	0.89
8:127903637	rs6470478	C	T		0.0381	1.11	1.01	–	1.23		0.0421	1.18	1.01	–	1.38		0.0787	1.16	0.98	–	1.37		0.00727	1.12	1.03	–	1.22		0.007	1.12	1.03	–	1.22
8:127903766	rs6470479	A	G		0.0372	1.13	1.01	–	1.27		0.0212	1.23	1.03	–	1.48		0.0222	1.24	1.03	–	1.5		0.00261	1.16	1.05	–	1.27		0.00372	1.15	1.05	–	1.27
8:127904470	rs1850360	C	G		0.0397	1.11	1	–	1.23		0.0421	1.18	1.01	–	1.38		0.0787	1.16	0.98	–	1.37		0.00764	1.12	1.03	–	1.22		0.00734	1.12	1.03	–	1.22
8:127905106	rs7014974	C	G		0.0431	1.11	1	–	1.23		0.0421	1.18	1.01	–	1.38		0.0787	1.16	0.98	–	1.37		0.00825	1.12	1.03	–	1.22		0.00793	1.12	1.03	–	1.22
8:127905456	rs2220323	T	C		0.0356	1.13	1.01	–	1.27		0.019	1.24	1.04	–	1.48		0.019	1.25	1.04	–	1.51		0.0023	1.16	1.05	–	1.28		0.0033	1.15	1.05	–	1.27
8:127905632	rs35171476	T	C		0.00456	0.87	0.79	–	0.96		0.0917	0.87	0.75	–	1.02		0.089	0.87	0.74	–	1.02		0.00261	0.88	0.81	–	0.96		0.00263	0.88	0.81	–	0.96
8:127906288	rs4298461	A	T		0.0312	1.12	1.01	–	1.24		0.0477	1.17	1	–	1.37		0.085	1.16	0.98	–	1.36		0.00642	1.12	1.03	–	1.22		0.00622	1.12	1.03	–	1.22
8:127906604	rs13282012	A	G		0.000339	0.84	0.77	–	0.93		0.000214	0.76	0.66	–	0.88		0.00056	0.77	0.66	–	0.89		9.84e-07	0.83	0.76	–	0.89		1.41e-06	0.83	0.77	–	0.89
8:127907043	rs35224535	T	C		0.00381	0.85	0.75	–	0.95		0.358	0.92	0.76	–	1.1		0.491	0.93	0.77	–	1.13		0.0108	0.88	0.8	–	0.97		0.0126	0.88	0.8	–	0.97
8:127907164	rs35195322	A	G		0.0314	1.12	1.01	–	1.24		0.0477	1.17	1	–	1.37		0.085	1.16	0.98	–	1.36		0.00646	1.12	1.03	–	1.22		0.00632	1.12	1.03	–	1.22
8:127907224	rs36010097	A	G		0.0325	1.12	1.01	–	1.24		0.0477	1.17	1	–	1.37		0.085	1.16	0.98	–	1.36		0.00661	1.12	1.03	–	1.22		0.00643	1.12	1.03	–	1.22
8:127907398	rs35358635	A	G		0.000319	0.84	0.77	–	0.93		0.000245	0.76	0.66	–	0.88		0.000672	0.77	0.66	–	0.89		1.03e-06	0.83	0.77	–	0.89		1.47e-06	0.83	0.77	–	0.89
8:127908655	rs6993736	C	A		0.0486	1.12	1	–	1.26		0.0208	1.23	1.03	–	1.48		0.0226	1.24	1.03	–	1.5		0.00347	1.15	1.05	–	1.27		0.0048	1.15	1.04	–	1.26
8:127909080	rs7828737	A	G		0.0037	0.86	0.78	–	0.95		0.108	0.88	0.75	–	1.03		0.109	0.88	0.74	–	1.03		0.00254	0.88	0.81	–	0.96		0.00253	0.88	0.81	–	0.96
8:127909131	rs1565049	T	G		0.0288	1.12	1.01	–	1.24		0.0477	1.17	1	–	1.37		0.085	1.16	0.98	–	1.36		0.00585	1.12	1.03	–	1.22		0.00572	1.13	1.03	–	1.22
8:127909361	rs9297746	C	T		0.000335	0.84	0.77	–	0.93		0.000207	0.76	0.66	–	0.88		0.000583	0.77	0.66	–	0.89		9.46e-07	0.83	0.76	–	0.89		1.33e-06	0.83	0.77	–	0.89
8:127910317	rs1914295	C	T		0.0037	0.86	0.78	–	0.95		0.118	0.88	0.76	–	1.03		0.118	0.88	0.75	–	1.03		0.00269	0.88	0.81	–	0.96		0.00268	0.88	0.81	–	0.96
8:127911006	rs11775030	A	G		0.000336	0.84	0.77	–	0.93		0.000355	0.77	0.66	–	0.89		0.000855	0.77	0.67	–	0.9		1.35e-06	0.83	0.77	–	0.89		1.91e-06	0.83	0.77	–	0.9
8:127911391	rs2200570	T	C		0.034	1.13	1.01	–	1.27		0.0212	1.23	1.03	–	1.48		0.0222	1.24	1.03	–	1.5		0.00238	1.16	1.05	–	1.27		0.00336	1.15	1.05	–	1.27
8:127911557	rs2220322	A	G		0.000336	0.84	0.77	–	0.93		0.000355	0.77	0.66	–	0.89		0.000855	0.77	0.67	–	0.9		1.35e-06	0.83	0.77	–	0.89		1.91e-06	0.83	0.77	–	0.9
8:127911596	rs2220321	A	G		0.000309	0.84	0.77	–	0.93		0.000355	0.77	0.66	–	0.89		0.000855	0.77	0.67	–	0.9		1.41e-06	0.83	0.77	–	0.89		2.06e-06	0.83	0.77	–	0.9
8:127911756	rs7010010	C	T		0.0486	1.12	1	–	1.26		0.0208	1.23	1.03	–	1.48		0.0226	1.24	1.03	–	1.5		0.00347	1.15	1.05	–	1.27		0.0048	1.15	1.04	–	1.26
8:127912513	rs1589032	A	T		0.0486	1.12	1	–	1.26		0.0208	1.23	1.03	–	1.48		0.0226	1.24	1.03	–	1.5		0.00347	1.15	1.05	–	1.27		0.0048	1.15	1.04	–	1.26
8:127912930	rs13261583	C	G		0.034	1.13	1.01	–	1.27		0.0212	1.23	1.03	–	1.48		0.0222	1.24	1.03	–	1.5		0.00238	1.16	1.05	–	1.27		0.00336	1.15	1.05	–	1.27
8:127913214	rs1400461	C	T		0.0486	1.12	1	–	1.26		0.0208	1.23	1.03	–	1.48		0.0226	1.24	1.03	–	1.5		0.00347	1.15	1.05	–	1.27		0.0048	1.15	1.04	–	1.26
8:127914938	rs6470480	C	T		0.0486	1.12	1	–	1.26		0.0208	1.23	1.03	–	1.48		0.0226	1.24	1.03	–	1.5		0.00347	1.15	1.05	–	1.27		0.0048	1.15	1.04	–	1.26
8:127915160	rs35554116	C	T		0.00507	0.85	0.76	–	0.95		0.61	0.95	0.79	–	1.15		0.764	0.97	0.8	–	1.18		0.0248	0.9	0.82	–	0.99		0.0287	0.9	0.82	–	0.99
8:127915417	rs1400457	C	A		0.034	1.13	1.01	–	1.27		0.0212	1.23	1.03	–	1.48		0.0222	1.24	1.03	–	1.5		0.00238	1.16	1.05	–	1.27		0.00336	1.15	1.05	–	1.27
8:127916370	rs1516937	G	A		0.0348	1.11	1.01	–	1.23		0.059	1.16	0.99	–	1.36		0.099	1.15	0.97	–	1.35		0.008	1.12	1.03	–	1.22		0.00775	1.12	1.03	–	1.22
8:127916476	rs6470481	C	T		0.0348	1.11	1.01	–	1.23		0.059	1.16	0.99	–	1.36		0.099	1.15	0.97	–	1.35		0.008	1.12	1.03	–	1.22		0.00775	1.12	1.03	–	1.22
8:127917149	rs7013167	A	G		0.0261	1.12	1.01	–	1.24		0.0601	1.16	0.99	–	1.36		0.0981	1.15	0.97	–	1.35		0.00622	1.12	1.03	–	1.22		0.00605	1.12	1.03	–	1.22
8:127917208	rs7012789	G	A		0.000333	0.84	0.77	–	0.93		0.00031	0.77	0.66	–	0.88		0.000715	0.77	0.66	–	0.9		1.15e-06	0.83	0.77	–	0.89		1.62e-06	0.83	0.77	–	0.89
8:127917873	rs138547719	T	C		0.0351	0.27	0.08	–	0.91		*†0.273	0	0	–	7.09		†						0.0497	0.31	0.09	–	1		0.045	0.3	0.09	–	0.97
8:127918071	rs1516936	A	G		0.0271	1.12	1.01	–	1.24		0.0601	1.16	0.99	–	1.36		0.0981	1.15	0.97	–	1.35		0.00636	1.12	1.03	–	1.22		0.00616	1.12	1.03	–	1.22
8:127918722	rs923266	G	A		0.0486	1.12	1	–	1.26		0.0186	1.24	1.04	–	1.48		0.0193	1.25	1.04	–	1.5		0.00316	1.15	1.05	–	1.27		0.0044	1.15	1.04	–	1.26
8:127918983	rs6985276	C	T		0.0486	1.12	1	–	1.26		0.0186	1.24	1.04	–	1.48		0.0193	1.25	1.04	–	1.5		0.00316	1.15	1.05	–	1.27		0.0044	1.15	1.04	–	1.26
8:127919108	rs6985451	C	T		0.0486	1.12	1	–	1.26		0.0186	1.24	1.04	–	1.48		0.0193	1.25	1.04	–	1.5		0.00316	1.15	1.05	–	1.27		0.0044	1.15	1.04	–	1.26
8:127919387	rs1356324	G	A		0.0486	1.12	1	–	1.26		0.0186	1.24	1.04	–	1.48		0.0193	1.25	1.04	–	1.5		0.00316	1.15	1.05	–	1.27		0.0044	1.15	1.04	–	1.26
8:127919492	rs199747225	G	T		0.0486	1.12	1	–	1.26		0.0186	1.24	1.04	–	1.48		0.0193	1.25	1.04	–	1.5		0.00316	1.15	1.05	–	1.27		0.0044	1.15	1.04	–	1.26
8:127919914	rs1516935	G	T		0.0486	1.12	1	–	1.26		0.0186	1.24	1.04	–	1.48		0.0193	1.25	1.04	–	1.5		0.00316	1.15	1.05	–	1.27		0.0044	1.15	1.04	–	1.26
8:127920102	rs4871751	C	T		0.0486	1.12	1	–	1.26		0.0186	1.24	1.04	–	1.48		0.0193	1.25	1.04	–	1.5		0.00316	1.15	1.05	–	1.27		0.0044	1.15	1.04	–	1.26
8:127920237	rs35787729	G	A		0.0296	1.12	1.01	–	1.24		0.0665	1.16	0.99	–	1.36		0.105	1.15	0.97	–	1.35		0.00728	1.12	1.03	–	1.22		0.00706	1.12	1.03	–	1.22
8:127920586	rs4871752	A	G		0.000333	0.84	0.77	–	0.93		0.00031	0.77	0.66	–	0.88		0.000715	0.77	0.66	–	0.9		1.15e-06	0.83	0.77	–	0.89		1.62e-06	0.83	0.77	–	0.89
8:127921284	rs13271478	G	A		0.00377	0.86	0.78	–	0.95		0.147	0.89	0.76	–	1.04		0.133	0.88	0.75	–	1.04		0.00322	0.88	0.81	–	0.96		0.00326	0.88	0.81	–	0.96
8:127921396	rs13271795	T	A		0.00356	0.86	0.78	–	0.95		0.156	0.89	0.76	–	1.04		0.141	0.89	0.75	–	1.04		0.00329	0.88	0.81	–	0.96		0.00333	0.88	0.81	–	0.96
8:127922676	rs118014750	C	T		0.0263	1.83	1.07	–	3.11		0.158	2.21	0.74	–	6.62		0.0974	2.64	0.84	–	8.35		0.0027	2.07	1.29	–	3.33		0.00279	2.07	1.28	–	3.33
8:127923064	rs6470488	G	T		0.0389	1.13	1.01	–	1.27		0.00418	1.3	1.09	–	1.56		0.00428	1.31	1.09	–	1.58		0.000976	1.17	1.07	–	1.29		0.00145	1.17	1.06	–	1.29
8:127923347	rs35561981	T	A		0.00999	0.88	0.8	–	0.97		0.156	0.89	0.77	–	1.04		0.172	0.89	0.76	–	1.05		0.00877	0.9	0.83	–	0.97		0.00869	0.9	0.83	–	0.97
8:127923443	rs17755283	T	C		0.00781	0.88	0.79	–	0.97		0.156	0.89	0.77	–	1.04		0.172	0.89	0.76	–	1.05		0.00718	0.89	0.82	–	0.97		0.00712	0.89	0.82	–	0.97
8:127924137	rs11995193	A	G		0.00146	1.18	1.06	–	1.3		0.000139	1.35	1.16	–	1.58		0.000117	1.37	1.17	–	1.61		2.46e-06	1.22	1.12	–	1.33		3.8e-06	1.22	1.12	–	1.32
8:127924412	rs13249021	A	G		0.0427	1.1	1	–	1.21		0.171	1.11	0.96	–	1.28		0.0881	1.14	0.98	–	1.32		0.0218	1.09	1.01	–	1.18		0.0258	1.09	1.01	–	1.18
8:127924563	rs10441523	C	T		0.00147	1.18	1.06	–	1.3		0.000205	1.34	1.15	–	1.57		0.000143	1.37	1.16	–	1.61		2.76e-06	1.22	1.12	–	1.32		4.89e-06	1.21	1.12	–	1.32
8:127924659	rs12543663	C	A		0.00213	1.17	1.06	–	1.29		0.000213	1.34	1.15	–	1.57		0.00016	1.36	1.16	–	1.6		5.87e-06	1.21	1.12	–	1.32		8.71e-06	1.21	1.11	–	1.31
8:127925628	rs7839365	A	T		0.0486	0.91	0.83	–	1		0.45	0.94	0.81	–	1.1		0.305	0.92	0.79	–	1.08		0.0998	0.94	0.86	–	1.01		0.112	0.94	0.87	–	1.02
8:127926116	rs1872817	C	T		0.0442	0.91	0.82	–	1		0.425	0.94	0.81	–	1.09		0.238	0.91	0.78	–	1.06		0.105	0.94	0.87	–	1.01		0.12	0.94	0.87	–	1.02
8:127933164	rs10956342	C	T		0.0465	0.91	0.83	–	1		0.475	0.95	0.82	–	1.1		0.249	0.91	0.78	–	1.07		0.119	0.94	0.87	–	1.02		0.134	0.94	0.87	–	1.02
8:127934163	rs78159665	G	C		0.0414	0.73	0.53	–	0.99		0.861	1.05	0.64	–	1.72		0.974	0.99	0.59	–	1.67		0.106	0.81	0.62	–	1.05		0.101	0.8	0.62	–	1.04
8:127937755	rs77227534	T	C		0.0108	0.75	0.6	–	0.94		0.739	0.95	0.68	–	1.31		0.89	1.02	0.73	–	1.44		0.0129	0.8	0.66	–	0.95		0.0118	0.79	0.66	–	0.95
8:127939042	rs557582497	G	A		0.0127	0	0	–	0.49		*†0.273	0	0	–	7.09		†						*†0.0075	0	0	–	0.43		†
8:127941793	rs182352457	A	G		6.34e-06	14.25	4.5	–	45.17		3.46	0.0178	1.24	–	9.66		0.0283	3.2	1.13	–	9.07		1.88e-08	7.96	3.86	–	16.4		1.67e-08	8.04	3.9	–	16.59
8:127949877	rs7821151	G	A		0.0462	0.9	0.82	–	1		0.72	0.97	0.83	–	1.14		0.531	0.95	0.81	–	1.12		0.151	0.94	0.87	–	1.02		0.162	0.94	0.87	–	1.02
8:127953763	rs7845686	G	A		0.0421	0.9	0.81	–	1		0.865	1.01	0.86	–	1.19		0.944	0.99	0.84	–	1.17		0.201	0.95	0.87	–	1.03		0.205	0.95	0.87	–	1.03
8:127953851	rs118191031	G	T		0.00816	0.73	0.58	–	0.92		0.184	0.76	0.51	–	1.14		0.0812	0.69	0.45	–	1.05		0.00735	0.76	0.63	–	0.93		0.00881	0.77	0.63	–	0.94
8:127954718	rs13252036	C	T		0.0485	0.91	0.83	–	1		0.317	0.93	0.8	–	1.08		0.133	0.89	0.76	–	1.04		0.0714	0.93	0.86	–	1.01		0.0915	0.93	0.86	–	1.01
8:127954790	rs557334031	A	G		*‡4.89E-3	¥	2.32	–	¥		0.374	0.41	0.06	–	2.93		0.344	0.33	0.03	–	3.26		0.386	1.63	0.54	–	4.9		0.398	1.61	0.53	–	4.85
8:127958502	rs2035636	C	T		0.0427	0.9	0.82	–	1		0.573	0.96	0.82	–	1.12		0.398	0.93	0.79	–	1.1		0.118	0.94	0.86	–	1.02		0.128	0.94	0.86	–	1.02
8:127961214	rs148736737	T	C		0.0444	0.66	0.43	–	0.99		0.351	0.7	0.33	–	1.48		0.274	0.65	0.3	–	1.41		0.0423	0.69	0.48	–	0.99		0.0476	0.7	0.49	–	1
8:127962372	rs13276346	A	G		0.0354	0.9	0.81	–	0.99		0.644	0.96	0.83	–	1.13		0.489	0.94	0.8	–	1.11		0.107	0.93	0.86	–	1.01		0.116	0.94	0.86	–	1.02
8:127965165	rs10094678	G	A		0.0486	0.91	0.83	–	1		0.359	0.93	0.8	–	1.08		0.16	0.89	0.77	–	1.05		0.0768	0.93	0.86	–	1.01		0.0981	0.94	0.87	–	1.01
8:127965221	rs13270126	T	C		0.0405	0.9	0.82	–	1		0.586	0.96	0.82	–	1.12		0.428	0.94	0.79	–	1.1		0.121	0.94	0.86	–	1.02		0.13	0.94	0.86	–	1.02
8:127966228	rs67385839	C	T		0.0405	0.9	0.82	–	1		0.567	0.95	0.81	–	1.12		0.427	0.94	0.79	–	1.1		0.126	0.94	0.86	–	1.02		0.136	0.94	0.86	–	1.02
8:127966937	rs200586805	D	I		4.42e-07	1.89	1.47	–	2.41		0.347	1.28	0.77	–	2.14		0.3	1.33	0.78	–	2.26		2.81e-09	1.93	1.55	–	2.4		2.54e-09	1.94	1.56	–	2.41
8:127967038	rs1487239	T	C		0.0416	0.91	0.83	–	1		0.346	0.93	0.8	–	1.08		0.149	0.89	0.76	–	1.04		0.068	0.93	0.86	–	1.01		0.087	0.93	0.86	–	1.01
8:127968550	rs7842211	A	T		0.046	0.91	0.83	–	1		0.386	0.94	0.81	–	1.09		0.17	0.9	0.77	–	1.05		0.0812	0.93	0.86	–	1.01		0.103	0.94	0.87	–	1.01
8:127968901	rs72723982	A	G		0.0323	1.5	1.03	–	2.17		0.0904	1.53	0.94	–	2.51		0.13	1.48	0.89	–	2.45		0.013	1.45	1.08	–	1.93		0.0122	1.45	1.08	–	1.94
8:127969281	rs12676144	G	T		0.0449	0.91	0.83	–	1		0.337	0.93	0.8	–	1.08		0.151	0.89	0.76	–	1.04		0.069	0.93	0.86	–	1.01		0.0882	0.93	0.86	–	1.01
8:127970342	rs35167455	A	G		0.046	0.91	0.83	–	1		0.386	0.94	0.81	–	1.09		0.17	0.9	0.77	–	1.05		0.0812	0.93	0.86	–	1.01		0.103	0.94	0.87	–	1.01
8:127973580	rs188601581	G	A		0.0109	0.18	0.05	–	0.68		*†0.273	0	0	–	7.09		†						0.0169	0.21	0.06	–	0.75		0.0159	0.2	0.06	–	0.74
8:127978138	rs72723989	C	T		0.0316	1.51	1.04	–	2.19		0.0904	1.53	0.94	–	2.51		0.13	1.48	0.89	–	2.45		0.0136	1.45	1.08	–	1.94		0.0126	1.45	1.08	–	1.95
8:127980470	rs6470493	T	C		0.000222	1.19	1.09	–	1.31		0.0352	1.17	1.01	–	1.36		0.0289	1.19	1.02	–	1.39		3.02e-05	1.18	1.09	–	1.28		4.35e-05	1.18	1.09	–	1.27
8:127980684	rs980426	A	G		0.000199	1.19	1.09	–	1.31		0.039	1.17	1.01	–	1.36		0.032	1.18	1.01	–	1.38		3.04e-05	1.18	1.09	–	1.28		4.38e-05	1.18	1.09	–	1.27
8:127981249	rs12677894	A	G		0.00315	0.86	0.78	–	0.95		0.499	0.95	0.81	–	1.11		0.434	0.94	0.79	–	1.1		0.0174	0.91	0.84	–	0.98		0.0203	0.91	0.84	–	0.99
8:127981586	rs1516938	C	T		7.34e-06	1.24	1.13	–	1.36		0.119	1.12	0.97	–	1.3		0.135	1.12	0.96	–	1.31		4.68e-07	1.22	1.13	–	1.32		5.65e-07	1.22	1.13	–	1.31
8:127982089	rs4871004	A	G		0.000439	1.19	1.08	–	1.32		0.0359	1.18	1.01	–	1.37		0.025	1.2	1.02	–	1.4		8.97e-05	1.18	1.08	–	1.28		0.000169	1.17	1.08	–	1.27
8:127983226	rs115424776	A	T		0.0447	1.22	1	–	1.47		0.672	1.06	0.81	–	1.39		0.732	1.05	0.79	–	1.39		0.107	1.13	0.97	–	1.32		0.121	1.13	0.97	–	1.31
8:127983592	rs117927862	G	C		0.0217	2.35	1.13	–	4.87		0.36	1.71	0.54	–	5.42		0.265	1.98	0.6	–	6.6		0.00848	2.25	1.23	–	4.1		0.00812	2.26	1.24	–	4.12
8:127984089	rs9650093	G	A		9.37e-06	0.77	0.68	–	0.86		0.261	0.9	0.75	–	1.08		0.453	0.93	0.77	–	1.12		5.95e-06	0.8	0.72	–	0.88		6.59e-06	0.8	0.72	–	0.88
8:127986466	rs2392683	G	A		0.00134	1.17	1.06	–	1.29		0.053	1.16	1	–	1.34		0.0343	1.18	1.01	–	1.38		0.000495	1.15	1.06	–	1.25		0.000857	1.15	1.06	–	1.24
8:127987578	rs1516944	A	G		0.000716	1.18	1.07	–	1.3		0.0416	1.17	1.01	–	1.35		0.0268	1.19	1.02	–	1.39		0.000271	1.16	1.07	–	1.26		0.000407	1.15	1.07	–	1.25
8:127988956	rs79373846	A	T		0.0116	1.54	1.1	–	2.15		0.36	1.27	0.76	–	2.12		0.511	1.19	0.7	–	2.03		0.00668	1.46	1.11	–	1.92		0.00786	1.45	1.1	–	1.91
8:127989849	rs901592	A	C		9.49e-08	1.29	1.18	–	1.42		0.062	1.15	0.99	–	1.34		0.0544	1.16	1	–	1.36		1.3e-07	1.24	1.14	–	1.34		1.77e-07	1.23	1.14	–	1.33
8:127990833	rs7014448	T	G		9.77e-06	1.25	1.13	–	1.38		0.0586	1.16	0.99	–	1.35		0.0515	1.17	1	–	1.37		5.46e-06	1.21	1.11	–	1.31		1.09e-05	1.2	1.11	–	1.31
8:127990929	rs34227520	T	C		0.0466	0.9	0.82	–	1		0.935	0.99	0.84	–	1.17		0.735	0.97	0.82	–	1.15		0.218	0.95	0.87	–	1.03		0.229	0.95	0.87	–	1.03
8:127992237	rs77090545	G	A		0.0302	1.23	1.02	–	1.49		0.672	1.06	0.81	–	1.39		0.732	1.05	0.79	–	1.39		0.078	1.15	0.98	–	1.33		0.0892	1.14	0.98	–	1.33
8:127992639	rs79866008	G	A		1.17e-06	0.77	0.69	–	0.85		0.0975	0.87	0.74	–	1.03		0.193	0.89	0.75	–	1.06		5.22e-07	0.8	0.73	–	0.87		5.4e-07	0.8	0.73	–	0.87
8:127992674	rs11985977	A	G		0.0421	1.2	1.01	–	1.43		0.963	1.01	0.78	–	1.3		0.912	0.99	0.75	–	1.29		0.103	1.12	0.98	–	1.3		0.0862	1.13	0.98	–	1.3
8:127998638	rs117464600	G	A		0.000363	0.32	0.17	–	0.6		0.226	2.14	0.62	–	7.35		0.249	2.17	0.58	–	8.13		0.0151	0.51	0.3	–	0.88		0.0144	0.51	0.3	–	0.87
8:127999912	rs13271453	C	T		0.0192	0.89	0.8	–	0.98		0.917	0.99	0.84	–	1.17		0.753	0.97	0.82	–	1.15		0.124	0.94	0.86	–	1.02		0.128	0.94	0.86	–	1.02
8:128002709	rs181765888	A	G		0.0292	2.36	1.09	–	5.12		0.36	1.71	0.54	–	5.42		0.265	1.98	0.6	–	6.6		0.0135	2.2	1.18	–	4.12		0.0129	2.21	1.18	–	4.14
8:128003037	rs17762342	G	A		8.41e-06	0.76	0.68	–	0.86		0.186	0.88	0.74	–	1.06		0.329	0.91	0.75	–	1.1		3.81e-06	0.79	0.72	–	0.87		4.41e-06	0.79	0.72	–	0.88
8:128004834	rs10505486	C	T		0.0276	0.9	0.82	–	0.99		0.155	0.9	0.77	–	1.04		0.0784	0.87	0.75	–	1.02		0.0322	0.92	0.85	–	0.99		0.0382	0.92	0.85	–	1
8:128004978	rs147942240	C	G		0.0134	0.51	0.3	–	0.87		0.658	1.22	0.51	–	2.95		0.541	1.33	0.53	–	3.37		0.0685	0.65	0.41	–	1.03		0.0587	0.64	0.41	–	1.02
8:128005150	rs961023	A	C		1.7e-05	1.24	1.13	–	1.37		0.0318	1.18	1.01	–	1.38		0.0188	1.21	1.03	–	1.42		5.68e-06	1.21	1.11	–	1.31		9.77e-06	1.2	1.11	–	1.3
8:128005283	rs75520408	A	G		0.037	1.2	1.01	–	1.43		0.875	0.98	0.76	–	1.27		0.71	0.95	0.73	–	1.24		0.116	1.12	0.97	–	1.29		0.098	1.13	0.98	–	1.3
8:128005689	rs10216560	G	A		9.92e-06	0.77	0.68	–	0.86		0.222	0.89	0.74	–	1.07		0.375	0.92	0.76	–	1.11		5.62e-06	0.8	0.72	–	0.88		6.62e-06	0.8	0.72	–	0.88
8:128006833	rs10956347	A	T		0.0425	1.2	1.01	–	1.42		0.933	0.99	0.76	–	1.28		0.763	0.96	0.73	–	1.26		0.119	1.12	0.97	–	1.29		0.101	1.13	0.98	–	1.3
8:128007328	rs16901895	T	C		0.0346	1.21	1.01	–	1.44		0.933	0.99	0.76	–	1.28		0.763	0.96	0.73	–	1.26		0.106	1.12	0.98	–	1.29		0.0902	1.13	0.98	–	1.3
8:128007559	rs142084014	G	A		0.000363	0.32	0.17	–	0.6		0.226	2.14	0.62	–	7.35		0.249	2.17	0.58	–	8.13		0.0151	0.51	0.3	–	0.88		0.0144	0.51	0.3	–	0.87
8:128008134	rs75127456	C	A		0.0343	0.84	0.71	–	0.99		0.0458	0.75	0.56	–	0.99		0.0397	0.73	0.54	–	0.99		0.0116	0.83	0.72	–	0.96		0.0126	0.84	0.73	–	0.96
8:128009630	rs10110257	G	A		0.000741	1.18	1.07	–	1.3		0.0351	1.17	1.01	–	1.36		0.016	1.21	1.04	–	1.41		0.00022	1.16	1.07	–	1.26		0.000349	1.16	1.07	–	1.25
8:128010274	rs11787440	T	C		2.61e-06	0.75	0.67	–	0.85		0.287	0.91	0.75	–	1.09		0.533	0.94	0.78	–	1.14		2.46e-06	0.79	0.72	–	0.87		2.88e-06	0.79	0.72	–	0.87
8:128011021	rs138287183	T	G		0.00136	2.19	1.36	–	3.55		0.000406	3.36	1.72	–	6.57		0.000266	3.75	1.84	–	7.63		6.9e-06	2.44	1.66	–	3.61		7.28e-06	2.44	1.65	–	3.61
8:128011823	rs10086796	C	T		3.05e-06	0.75	0.67	–	0.85		0.306	0.91	0.76	–	1.09		0.563	0.95	0.78	–	1.14		3.39e-06	0.79	0.72	–	0.87		4e-06	0.79	0.72	–	0.88
8:128011937	rs10086908	C	T		4.53e-06	0.79	0.71	–	0.87		0.024	0.83	0.71	–	0.98		0.0495	0.85	0.72	–	1		1.83e-07	0.8	0.73	–	0.87		2.29e-07	0.8	0.74	–	0.87
8:128012345	rs552805714	G	A		0.00715	0.12	0.03	–	0.56		0.889	1.22	0.08	–	19.51		0.967	0.94	0.06	–	15.12		0.0169	0.21	0.06	–	0.75		0.0164	0.21	0.06	–	0.75
8:128012359	rs7816007	G	A		1.86e-06	0.77	0.69	–	0.86		0.113	0.87	0.74	–	1.03		0.205	0.89	0.75	–	1.06		1.27e-06	0.8	0.74	–	0.88		1.5e-06	0.81	0.74	–	0.88
8:128013376	rs4871005	A	C		1.3e-07	1.29	1.17	–	1.42		0.0417	1.17	1.01	–	1.36		0.0375	1.18	1.01	–	1.38		1.13e-07	1.24	1.14	–	1.34		1.58e-07	1.23	1.14	–	1.34
8:128014009	rs28561575	T	C		1.96e-07	0.75	0.68	–	0.84		0.0973	0.87	0.74	–	1.03		0.193	0.89	0.75	–	1.06		1.22e-07	0.79	0.72	–	0.86		1.39e-07	0.79	0.72	–	0.86
8:128014315	rs28556804	G	A		1.29e-07	0.75	0.67	–	0.83		0.0934	0.87	0.73	–	1.02		0.191	0.89	0.75	–	1.06		8.28e-08	0.78	0.72	–	0.86		9.4e-08	0.78	0.72	–	0.86
8:128014415	rs73351621	A	G		3.44e-06	0.79	0.71	–	0.87		0.0202	0.83	0.71	–	0.97		0.0452	0.84	0.72	–	1		1.2e-07	0.8	0.73	–	0.87		1.47e-07	0.8	0.73	–	0.87
8:128015092	rs16901898	C	T		5.18e-06	0.79	0.71	–	0.87		0.0206	0.83	0.71	–	0.97		0.043	0.84	0.72	–	0.99		1.9e-07	0.8	0.73	–	0.87		2.39e-07	0.8	0.74	–	0.87
8:128015555	rs111428438	T	C		0.0222	0.76	0.6	–	0.96		0.436	0.87	0.63	–	1.22		0.399	0.86	0.61	–	1.22		0.00857	0.78	0.64	–	0.94		0.00936	0.78	0.64	–	0.94
8:128016183	rs16901899	A	G		0.0374	1.2	1.01	–	1.43		0.839	0.97	0.75	–	1.26		0.699	0.95	0.73	–	1.24		0.13	1.11	0.97	–	1.28		0.111	1.12	0.97	–	1.29
8:128016373	rs17830059	G	C		4.41e-06	0.79	0.71	–	0.87		0.0206	0.83	0.71	–	0.97		0.043	0.84	0.72	–	0.99		1.65e-07	0.8	0.73	–	0.87		2.1e-07	0.8	0.73	–	0.87
8:128017316	rs4871006	G	C		1.98e-05	1.24	1.12	–	1.37		0.0278	1.19	1.02	–	1.38		0.0161	1.22	1.04	–	1.43		4.69e-06	1.21	1.12	–	1.31		9.67e-06	1.2	1.11	–	1.31
8:128018205	rs28615829	A	G		7.17e-06	0.79	0.71	–	0.88		0.0183	0.83	0.7	–	0.97		0.0328	0.84	0.71	–	0.99		2.5e-07	0.8	0.74	–	0.87		3.25e-07	0.8	0.74	–	0.87
8:128018245	rs192661706	G	A		0.0364	0.24	0.06	–	0.91		0.844	1.22	0.17	–	8.67		0.618	1.65	0.23	–	11.95		0.0866	0.38	0.13	–	1.15		0.0998	0.4	0.13	–	1.19
8:128018466	rs73351629	G	C		7.89e-07	0.78	0.71	–	0.86		0.0855	0.87	0.75	–	1.02		0.132	0.88	0.75	–	1.04		2.41e-07	0.81	0.74	–	0.87		2.93e-07	0.81	0.74	–	0.88
8:128019247	rs186262798	T	C		0.0098	0.27	0.1	–	0.73		0.525	1.63	0.36	–	7.29		0.515	1.7	0.35	–	8.34		0.058	0.46	0.21	–	1.03		0.059	0.46	0.21	–	1.03
8:128019309	rs78316206	T	C		0.0171	0.78	0.64	–	0.96		0.626	1.08	0.8	–	1.45		0.293	1.18	0.87	–	1.61		0.0511	0.85	0.72	–	1		0.0513	0.85	0.72	–	1
8:128019817	rs1516941	G	A		3.35e-07	1.28	1.16	–	1.41		0.0696	1.15	0.99	–	1.33		0.0636	1.16	0.99	–	1.35		4.22e-07	1.22	1.13	–	1.32		6.08e-07	1.22	1.13	–	1.32
8:128019903	rs1516942	A	C		7.04e-06	0.79	0.71	–	0.88		0.0196	0.83	0.71	–	0.97		0.0396	0.84	0.71	–	0.99		2.32e-07	0.8	0.73	–	0.87		2.94e-07	0.8	0.74	–	0.87
8:128020250	rs1516943	C	T		1.1e-05	1.25	1.13	–	1.38		0.0397	1.17	1.01	–	1.37		0.029	1.19	1.02	–	1.4		3.79e-06	1.21	1.12	–	1.32		7.68e-06	1.21	1.11	–	1.31
8:128021488	rs1487241	A	T		1.7e-05	1.24	1.13	–	1.37		0.0389	1.18	1.01	–	1.37		0.0293	1.19	1.02	–	1.4		5.2e-06	1.21	1.11	–	1.31		1.05e-05	1.2	1.11	–	1.31
8:128021752	rs1487240	G	A		1.48e-07	0.75	0.67	–	0.83		0.0597	0.85	0.72	–	1.01		0.121	0.87	0.73	–	1.04		4.43e-08	0.78	0.71	–	0.85		5.77e-08	0.78	0.71	–	0.85
8:128021786	rs183505826	T	C		0.0689	6.65	0.86	–	51.17		0.0697	4.3	0.89	–	20.75		0.0667	4.52	0.9	–	22.66		0.017	4.41	1.3	–	14.92		0.0161	4.47	1.32	–	15.13
8:128022941	rs9693379	A	C		6.65e-06	0.79	0.71	–	0.88		0.0196	0.83	0.71	–	0.97		0.0396	0.84	0.71	–	0.99		2.34e-07	0.8	0.73	–	0.87		3.03e-07	0.8	0.74	–	0.87
8:128022973	rs9297750	G	A		1.48e-07	0.75	0.67	–	0.83		0.0597	0.85	0.72	–	1.01		0.121	0.87	0.73	–	1.04		4.43e-08	0.78	0.71	–	0.85		5.77e-08	0.78	0.71	–	0.85
8:128023386	rs7844107	A	G		6.74e-06	0.79	0.71	–	0.88		0.0196	0.83	0.71	–	0.97		0.0396	0.84	0.71	–	0.99		2.37e-07	0.8	0.74	–	0.87		3.05e-07	0.8	0.74	–	0.87
8:128025053	rs17762878	G	A		6.74e-06	0.79	0.71	–	0.88		0.0196	0.83	0.71	–	0.97		0.0396	0.84	0.71	–	0.99		2.37e-07	0.8	0.74	–	0.87		3.05e-07	0.8	0.74	–	0.87
8:128025212	rs73351641	A	G		6.74e-06	0.79	0.71	–	0.88		0.0196	0.83	0.71	–	0.97		0.0396	0.84	0.71	–	0.99		2.37e-07	0.8	0.74	–	0.87		3.05e-07	0.8	0.74	–	0.87
8:128025263	rs4573233	A	G		6.74e-06	0.79	0.71	–	0.88		0.0196	0.83	0.71	–	0.97		0.0396	0.84	0.71	–	0.99		2.37e-07	0.8	0.74	–	0.87		3.05e-07	0.8	0.74	–	0.87
8:128025404	rs1551515	A	T		6.74e-06	0.79	0.71	–	0.88		0.0196	0.83	0.71	–	0.97		0.0396	0.84	0.71	–	0.99		2.37e-07	0.8	0.74	–	0.87		3.05e-07	0.8	0.74	–	0.87
8:128025599	rs1551513	C	T		7.34e-06	0.79	0.72	–	0.88		0.0196	0.83	0.71	–	0.97		0.0396	0.84	0.71	–	0.99		2.6e-07	0.8	0.74	–	0.87		3.34e-07	0.8	0.74	–	0.87
8:128025762	rs4473999	T	C		7.34e-06	0.79	0.72	–	0.88		0.0223	0.83	0.71	–	0.97		0.0462	0.85	0.72	–	1		2.89e-07	0.8	0.74	–	0.87		3.71e-07	0.8	0.74	–	0.87
8:128025777	rs9656964	G	C		7.34e-06	0.79	0.72	–	0.88		0.0223	0.83	0.71	–	0.97		0.0462	0.85	0.72	–	1		2.89e-07	0.8	0.74	–	0.87		3.71e-07	0.8	0.74	–	0.87
8:128025857	rs17762938	C	T		7.34e-06	0.79	0.72	–	0.88		0.0223	0.83	0.71	–	0.97		0.0462	0.85	0.72	–	1		2.89e-07	0.8	0.74	–	0.87		3.71e-07	0.8	0.74	–	0.87
8:128025916	rs7823297	T	C		7.34e-06	0.79	0.72	–	0.88		0.0223	0.83	0.71	–	0.97		0.0462	0.85	0.72	–	1		2.89e-07	0.8	0.74	–	0.87		3.71e-07	0.8	0.74	–	0.87
8:128026046	rs6651240	T	A		7.34e-06	0.79	0.72	–	0.88		0.0223	0.83	0.71	–	0.97		0.0462	0.85	0.72	–	1		2.89e-07	0.8	0.74	–	0.87		3.71e-07	0.8	0.74	–	0.87
8:128026128	rs710885	C	A		1.78e-05	1.24	1.13	–	1.37		0.035	1.18	1.01	–	1.38		0.0251	1.2	1.02	–	1.41		4.57e-06	1.21	1.12	–	1.31		9.16e-06	1.2	1.11	–	1.31
8:128026203	rs7824011	C	G		7.34e-06	0.79	0.72	–	0.88		0.0223	0.83	0.71	–	0.97		0.0462	0.85	0.72	–	1		2.89e-07	0.8	0.74	–	0.87		3.71e-07	0.8	0.74	–	0.87
8:128026262	rs7823764	G	A		7.34e-06	0.79	0.72	–	0.88		0.0223	0.83	0.71	–	0.97		0.0462	0.85	0.72	–	1		2.89e-07	0.8	0.74	–	0.87		3.71e-07	0.8	0.74	–	0.87
8:128026317	rs7842175	C	T		7.34e-06	0.79	0.72	–	0.88		0.0223	0.83	0.71	–	0.97		0.0462	0.85	0.72	–	1		2.89e-07	0.8	0.74	–	0.87		3.71e-07	0.8	0.74	–	0.87
8:128026684	rs7824393	G	A		8e-06	0.79	0.72	–	0.88		0.0223	0.83	0.71	–	0.97		0.0462	0.85	0.72	–	1		3.17e-07	0.8	0.74	–	0.87		4.07e-07	0.8	0.74	–	0.87
8:128026860	rs710886	T	C		0.00211	0.86	0.78	–	0.95		0.0247	0.84	0.73	–	0.98		0.0383	0.85	0.73	–	0.99		6.72e-05	0.85	0.79	–	0.92		9.65e-05	0.86	0.79	–	0.93
8:128027335	rs78695701	T	C		0.0329	1.23	1.02	–	1.49		0.931	1.01	0.77	–	1.32		0.988	1	0.75	–	1.32		0.129	1.12	0.97	–	1.31		0.146	1.12	0.96	–	1.3
8:128027502	rs16901904	C	T		7.34e-06	0.79	0.72	–	0.88		0.0223	0.83	0.71	–	0.97		0.0462	0.85	0.72	–	1		2.89e-07	0.8	0.74	–	0.87		3.71e-07	0.8	0.74	–	0.87
8:128027954	rs7463326	A	G		4.1e-07	0.75	0.68	–	0.84		0.0724	0.86	0.72	–	1.01		0.145	0.88	0.73	–	1.05		1.23e-07	0.78	0.72	–	0.86		1.55e-07	0.78	0.72	–	0.86
8:128027957	rs10481163	T	C		6.65e-06	0.79	0.71	–	0.88		0.0245	0.83	0.71	–	0.98		0.0516	0.85	0.72	–	1		2.98e-07	0.8	0.74	–	0.87		3.79e-07	0.8	0.74	–	0.87
8:128027962	rs10481164	A	G		6.65e-06	0.79	0.71	–	0.88		0.0245	0.83	0.71	–	0.98		0.0516	0.85	0.72	–	1		2.98e-07	0.8	0.74	–	0.87		3.79e-07	0.8	0.74	–	0.87
8:128028337	rs2124597	C	T		8e-06	0.79	0.72	–	0.88		0.0223	0.83	0.71	–	0.97		0.0462	0.85	0.72	–	1		3.17e-07	0.8	0.74	–	0.87		4.07e-07	0.8	0.74	–	0.87
8:128029101	rs4871771	A	T		2.47e-07	1.28	1.17	–	1.41		0.0464	1.16	1	–	1.35		0.0381	1.18	1.01	–	1.37		2.14e-07	1.23	1.14	–	1.33		3.06e-07	1.23	1.13	–	1.33
8:128030208	rs785004	A	G		0.000101	1.22	1.1	–	1.35		0.0491	1.17	1	–	1.36		0.0283	1.2	1.02	–	1.4		3.46e-05	1.19	1.1	–	1.29		6.37e-05	1.18	1.09	–	1.28
8:128032251	rs785003	T	C		0.000176	1.21	1.1	–	1.34		0.0572	1.16	1	–	1.35		0.0318	1.19	1.02	–	1.4		5.63e-05	1.18	1.09	–	1.29		0.000103	1.18	1.08	–	1.28
8:128032277	rs10109680	G	A		4.04e-07	0.75	0.67	–	0.84		0.154	0.88	0.74	–	1.05		0.302	0.91	0.76	–	1.09		3.78e-07	0.79	0.72	–	0.86		5.29e-07	0.79	0.72	–	0.86
8:128032413	rs785002	A	G		0.00039	1.19	1.08	–	1.31		0.0877	1.14	0.98	–	1.33		0.0646	1.16	0.99	–	1.35		4.33e-05	1.18	1.09	–	1.28		7.54e-05	1.17	1.08	–	1.27
8:128034121	rs79919133	T	A		0.0226	1.24	1.03	–	1.5		0.756	1.04	0.8	–	1.36		0.902	1.02	0.77	–	1.34		0.0681	1.15	0.99	–	1.33		0.0821	1.14	0.98	–	1.33
8:128036415	rs10097799	G	C		0.0204	0.89	0.81	–	0.98		0.396	0.94	0.81	–	1.09		0.572	0.96	0.82	–	1.12		0.00552	0.89	0.82	–	0.97		0.00586	0.89	0.82	–	0.97
8:128041297	rs16901906	T	C		0.0198	0.89	0.81	–	0.98		0.447	0.94	0.81	–	1.1		0.691	0.97	0.83	–	1.13		0.00551	0.89	0.82	–	0.97		0.00586	0.89	0.82	–	0.97
8:128046529	rs9969411	A	G		0.00243	0.87	0.79	–	0.95		0.258	0.92	0.79	–	1.06		0.399	0.94	0.8	–	1.09		0.000726	0.87	0.81	–	0.95		0.000816	0.88	0.81	–	0.95
8:128047278	rs11775448	C	G		0.00255	0.87	0.79	–	0.95		0.232	0.91	0.79	–	1.06		0.344	0.93	0.8	–	1.08		0.000704	0.87	0.81	–	0.95		0.000681	0.87	0.81	–	0.94
8:128048376	rs150587247	A	G		0.0116	0.48	0.27	–	0.85		0.158	2.21	0.74	–	6.62		0.203	2.13	0.66	–	6.82		0.181	0.71	0.43	–	1.17		0.173	0.71	0.43	–	1.16
8:128049005	rs1487236	A	G		0.00144	0.86	0.79	–	0.94		0.295	0.93	0.8	–	1.07		0.336	0.93	0.8	–	1.08		0.00072	0.88	0.81	–	0.95		0.000963	0.88	0.82	–	0.95
8:128049746	rs76440428	T	A		0.0287	0.75	0.57	–	0.97		0.806	0.95	0.6	–	1.48		0.587	0.88	0.55	–	1.4		0.0792	0.82	0.65	–	1.02		0.0794	0.82	0.65	–	1.02
8:128050136	rs62532375	A	G		0.000998	1.25	1.1	–	1.44		0.0419	1.24	1.01	–	1.52		0.00999	1.33	1.07	–	1.64		0.000131	1.24	1.11	–	1.39		0.000167	1.24	1.11	–	1.38
8:128050513	rs12334903	C	T		0.00269	0.87	0.79	–	0.95		0.275	0.92	0.79	–	1.07		0.425	0.94	0.81	–	1.1		0.000837	0.88	0.81	–	0.95		0.000947	0.88	0.81	–	0.95
8:128052027	rs7838351	C	A		0.0026	0.87	0.79	–	0.95		0.186	0.9	0.78	–	1.05		0.297	0.92	0.79	–	1.07		0.000494	0.87	0.81	–	0.94		0.000554	0.87	0.81	–	0.94
8:128052255	rs12056374	C	T		0.00171	0.86	0.79	–	0.95		0.147	0.9	0.78	–	1.04		0.196	0.91	0.78	–	1.05		0.000351	0.87	0.81	–	0.94		0.00055	0.87	0.81	–	0.94
8:128052433	rs1456310	A	G		0.00276	0.87	0.79	–	0.95		0.172	0.9	0.78	–	1.05		0.198	0.91	0.78	–	1.05		0.000712	0.88	0.81	–	0.95		0.00108	0.88	0.81	–	0.95
8:128054005	rs117676387	G	A		0.0265	1.25	1.03	–	1.51		0.746	1.05	0.8	–	1.37		0.784	1.04	0.78	–	1.38		0.0909	1.14	0.98	–	1.33		0.108	1.14	0.97	–	1.32
8:128054223	rs17763508	G	T		0.0205	1.24	1.03	–	1.49		0.473	1.1	0.85	–	1.42		0.44	1.11	0.85	–	1.46		0.0422	1.16	1.01	–	1.35		0.0514	1.16	1	–	1.34
8:128054409	rs1947521	C	A		0.00776	0.88	0.8	–	0.97		0.444	0.94	0.81	–	1.09		0.665	0.97	0.83	–	1.13		0.00356	0.89	0.82	–	0.96		0.00383	0.89	0.82	–	0.96
8:128054411	rs980172	G	T		0.00776	0.88	0.8	–	0.97		0.444	0.94	0.81	–	1.09		0.665	0.97	0.83	–	1.13		0.00356	0.89	0.82	–	0.96		0.00383	0.89	0.82	–	0.96
8:128054522	rs980171	G	A		0.00518	0.87	0.8	–	0.96		0.477	0.95	0.82	–	1.1		0.712	0.97	0.83	–	1.13		0.00338	0.89	0.82	–	0.96		0.00375	0.89	0.82	–	0.96
8:128054612	rs980170	G	C		7.4e-05	0.81	0.73	–	0.9		0.368	0.93	0.79	–	1.09		0.356	0.92	0.78	–	1.09		0.000106	0.85	0.78	–	0.92		0.000153	0.85	0.78	–	0.92
8:128056186	rs11778977	C	T		6.14e-06	0.8	0.73	–	0.88		0.0169	0.83	0.72	–	0.97		0.0236	0.84	0.72	–	0.98		2.5e-07	0.81	0.75	–	0.88		4.26e-07	0.82	0.75	–	0.88
8:128058014	rs7833011	G	A		4.06e-05	0.81	0.74	–	0.9		0.0317	0.85	0.73	–	0.99		0.0402	0.85	0.72	–	0.99		2.17e-06	0.82	0.76	–	0.89		2.8e-06	0.82	0.76	–	0.89
8:128058964	rs75663746	A	G		8.52e-05	0.82	0.74	–	0.9		0.0736	0.87	0.74	–	1.01		0.132	0.88	0.75	–	1.04		6.8e-06	0.82	0.76	–	0.9		6.07e-06	0.82	0.76	–	0.9
8:128059066	rs10956349	C	T		5.8e-06	0.8	0.73	–	0.88		0.0118	0.83	0.71	–	0.96		0.0151	0.83	0.71	–	0.96		1.21e-07	0.81	0.75	–	0.87		2.07e-07	0.81	0.75	–	0.88
8:128059283	rs10956350	T	A		5.62e-06	0.8	0.73	–	0.88		0.0114	0.83	0.71	–	0.96		0.0139	0.82	0.71	–	0.96		1.16e-07	0.81	0.75	–	0.87		1.99e-07	0.81	0.75	–	0.88
8:128060060	rs193249103	G	C		0.0364	0.24	0.06	–	0.91		*‡0.207	¥	0.21	–	¥		‡						0.139	0.4	0.12	–	1.35		0.137	0.39	0.11	–	1.35
8:128061786	rs16901922	G	C		0.000132	0.82	0.74	–	0.91		0.0743	0.87	0.74	–	1.01		0.122	0.88	0.75	–	1.03		1.38e-05	0.83	0.77	–	0.9		1.4e-05	0.83	0.77	–	0.9
8:128062757	rs75537381	C	A		0.0184	1.2	1.03	–	1.41		0.818	1.03	0.82	–	1.29		0.788	1.03	0.81	–	1.31		0.0462	1.14	1	–	1.29		0.0519	1.13	1	–	1.28
8:128063756	rs961017	A	C		0.00589	0.88	0.8	–	0.96		0.0113	0.83	0.72	–	0.96		0.0158	0.83	0.72	–	0.97		0.000101	0.86	0.8	–	0.93		0.000129	0.86	0.8	–	0.93
8:128064833	rs9785095	A	G		0.00318	0.84	0.75	–	0.94		0.138	0.88	0.74	–	1.04		0.264	0.9	0.75	–	1.08		0.000306	0.84	0.77	–	0.92		0.000313	0.84	0.77	–	0.92
8:128065745	rs750015	G	A		4.89e-05	0.81	0.74	–	0.9		0.0256	0.84	0.72	–	0.98		0.0325	0.84	0.72	–	0.99		2.07e-06	0.82	0.76	–	0.89		2.79e-06	0.82	0.76	–	0.89
8:128066938	rs13250823	C	A		0.000122	0.82	0.74	–	0.91		0.0443	0.85	0.73	–	1		0.0743	0.86	0.73	–	1.01		5.08e-06	0.82	0.76	–	0.89		6.06e-06	0.82	0.76	–	0.9
8:128067300	rs4288339	C	T		9.31e-06	0.81	0.73	–	0.89		0.01	0.82	0.71	–	0.95		0.0129	0.82	0.71	–	0.96		1.76e-07	0.81	0.75	–	0.88		3.01e-07	0.81	0.75	–	0.88
8:128067513	rs1456308	C	T		0.000266	0.83	0.75	–	0.92		0.0562	0.86	0.74	–	1		0.093	0.87	0.74	–	1.02		1.58e-05	0.83	0.76	–	0.9		1.73e-05	0.83	0.76	–	0.9
8:128068729	rs4871007	G	T		5.57e-05	0.82	0.74	–	0.9		0.027	0.84	0.72	–	0.98		0.0479	0.85	0.73	–	1		2.54e-06	0.82	0.76	–	0.89		3.39e-06	0.82	0.76	–	0.89
8:128070317	rs11998597	G	C		8.45e-05	0.83	0.75	–	0.91		0.00643	0.81	0.7	–	0.94		0.00881	0.81	0.7	–	0.95		1.14e-06	0.82	0.76	–	0.89		1.83e-06	0.82	0.76	–	0.89
8:128070449	rs720524	A	T		0.00885	0.88	0.81	–	0.97		0.0136	0.83	0.72	–	0.96		0.0166	0.83	0.72	–	0.97		0.000253	0.87	0.8	–	0.94		0.000315	0.87	0.8	–	0.94
8:128070669	rs958653	G	A		0.00274	0.85	0.76	–	0.95		0.0713	0.86	0.73	–	1.01		0.0605	0.85	0.72	–	1.01		0.000252	0.85	0.78	–	0.93		0.000325	0.85	0.78	–	0.93
8:128070847	rs9297751	C	T		0.00343	1.15	1.05	–	1.27		0.0482	1.15	1	–	1.33		0.064	1.15	0.99	–	1.33		0.00174	1.13	1.05	–	1.22		0.00187	1.13	1.05	–	1.22
8:128071137	rs59116317	T	G		0.0182	0.88	0.79	–	0.98		0.279	0.91	0.77	–	1.08		0.377	0.93	0.78	–	1.1		0.00474	0.88	0.81	–	0.96		0.00477	0.88	0.81	–	0.96
8:128071380	rs58120361	T	C		0.0473	0.88	0.77	–	1		0.505	0.93	0.76	–	1.14		0.439	0.92	0.75	–	1.14		0.0452	0.9	0.8	–	1		0.064	0.9	0.81	–	1.01
8:128077146	rs77541621	A	G		5.46e-10	2.37	1.8	–	3.11		1.72e-08	3.36	2.2	–	5.11		1.97e-07	3.19	2.06	–	4.94		7.95e-17	2.63	2.1	–	3.31		7.36e-17	2.64	2.1	–	3.32
8:128079029	rs59607840	A	C		0.0219	0.77	0.61	–	0.96		0.0112	0.62	0.43	–	0.9		0.0425	0.67	0.46	–	0.99		0.000671	0.72	0.59	–	0.87		0.000531	0.71	0.59	–	0.86
8:128079064	rs61207504	A	C		0.0219	0.77	0.61	–	0.96		0.0112	0.62	0.43	–	0.9		0.0425	0.67	0.46	–	0.99		0.000671	0.72	0.59	–	0.87		0.000531	0.71	0.59	–	0.86
8:128079147	rs56914742	A	T		0.0219	0.77	0.61	–	0.96		0.0112	0.62	0.43	–	0.9		0.0425	0.67	0.46	–	0.99		0.000671	0.72	0.59	–	0.87		0.000531	0.71	0.59	–	0.86
8:128079235	rs58690548	C	T		0.0219	0.77	0.61	–	0.96		0.0112	0.62	0.43	–	0.9		0.0425	0.67	0.46	–	0.99		0.000671	0.72	0.59	–	0.87		0.000531	0.71	0.59	–	0.86
8:128079307	rs58061262	C	T		0.0219	0.77	0.61	–	0.96		0.0112	0.62	0.43	–	0.9		0.0425	0.67	0.46	–	0.99		0.000671	0.72	0.59	–	0.87		0.000531	0.71	0.59	–	0.86
8:128080328	rs73338273	A	G		0.0219	0.77	0.61	–	0.96		0.0112	0.62	0.43	–	0.9		0.0425	0.67	0.46	–	0.99		0.000671	0.72	0.59	–	0.87		0.000531	0.71	0.59	–	0.86
8:128080729	rs182157493	A	G		0.0273	0.5	0.27	–	0.92		0.0574	0.38	0.14	–	1.03		0.121	0.44	0.16	–	1.24		0.00215	0.45	0.27	–	0.75		0.0017	0.44	0.26	–	0.73
8:128080754	rs73338275	A	G		0.0219	0.77	0.61	–	0.96		0.0112	0.62	0.43	–	0.9		0.0425	0.67	0.46	–	0.99		0.000671	0.72	0.59	–	0.87		0.000531	0.71	0.59	–	0.86
8:128080919	rs73338279	A	T		0.0219	0.77	0.61	–	0.96		0.0112	0.62	0.43	–	0.9		0.0425	0.67	0.46	–	0.99		0.000671	0.72	0.59	–	0.87		0.000531	0.71	0.59	–	0.86
8:128081110	rs7824679	G	A		0.0219	0.77	0.61	–	0.96		0.0112	0.62	0.43	–	0.9		0.0425	0.67	0.46	–	0.99		0.000671	0.72	0.59	–	0.87		0.000531	0.71	0.59	–	0.86
8:128081260	rs7824957	G	A		0.0194	0.76	0.6	–	0.96		0.00775	0.6	0.41	–	0.87		0.031	0.65	0.44	–	0.96		0.000472	0.71	0.59	–	0.86		0.000377	0.71	0.58	–	0.86
8:128083628	rs11985630	C	T		0.0181	0.79	0.64	–	0.96		0.119	0.78	0.57	–	1.07		0.287	0.84	0.61	–	1.16		0.0038	0.78	0.66	–	0.92		0.00748	0.8	0.67	–	0.94
8:128083727	rs73338295	G	T		0.0194	0.76	0.6	–	0.96		0.00775	0.6	0.41	–	0.87		0.031	0.65	0.44	–	0.96		0.000472	0.71	0.59	–	0.86		0.000377	0.71	0.58	–	0.86
8:128083946	rs73338297	A	G		0.0194	0.76	0.6	–	0.96		0.00775	0.6	0.41	–	0.87		0.031	0.65	0.44	–	0.96		0.000472	0.71	0.59	–	0.86		0.000377	0.71	0.58	–	0.86
8:128084097	rs6993569	A	G		0.0184	0.79	0.65	–	0.96		0.0991	0.77	0.56	–	1.05		0.266	0.83	0.6	–	1.15		0.00344	0.78	0.66	–	0.92		0.00681	0.79	0.67	–	0.94
8:128084804	rs34629453	A	C		0.0181	0.79	0.64	–	0.96		0.0991	0.77	0.56	–	1.05		0.254	0.83	0.6	–	1.15		0.00338	0.78	0.66	–	0.92		0.00671	0.79	0.67	–	0.94
8:128084940	rs35090438	T	G		0.0181	0.79	0.64	–	0.96		0.0991	0.77	0.56	–	1.05		0.254	0.83	0.6	–	1.15		0.00338	0.78	0.66	–	0.92		0.00671	0.79	0.67	–	0.94
8:128085044	rs116948193	A	G		0.00539	0.62	0.44	–	0.87		0.898	0.96	0.55	–	1.68		0.93	0.97	0.55	–	1.74		0.0172	0.7	0.53	–	0.94		0.0147	0.7	0.52	–	0.93
8:128085480	rs11998124	T	C		0.0126	0.78	0.64	–	0.95		0.0909	0.77	0.56	–	1.04		0.257	0.83	0.61	–	1.14		0.00188	0.77	0.66	–	0.91		0.00387	0.79	0.67	–	0.93
8:128085755	rs11998248	A	G		0.0181	0.79	0.64	–	0.96		0.0991	0.77	0.56	–	1.05		0.254	0.83	0.6	–	1.15		0.00338	0.78	0.66	–	0.92		0.00671	0.79	0.67	–	0.94
8:128086025	rs59590515	C	T		0.0181	0.79	0.64	–	0.96		0.119	0.78	0.57	–	1.07		0.287	0.84	0.61	–	1.16		0.0038	0.78	0.66	–	0.92		0.00748	0.8	0.67	–	0.94
8:128086032	rs35450468	G	A		0.0255	0.8	0.65	–	0.97		0.141	0.79	0.58	–	1.08		0.314	0.85	0.61	–	1.17		0.00647	0.8	0.67	–	0.94		0.0126	0.81	0.69	–	0.96
8:128086758	rs7005114	T	A		0.0161	0.79	0.65	–	0.96		0.14	0.79	0.58	–	1.08		0.337	0.86	0.62	–	1.17		0.00376	0.79	0.67	–	0.93		0.00747	0.8	0.68	–	0.94
8:128086926	rs6991325	G	T		0.0148	0.79	0.65	–	0.95		0.14	0.79	0.58	–	1.08		0.337	0.86	0.62	–	1.17		0.00384	0.79	0.67	–	0.93		0.00762	0.8	0.68	–	0.94
8:128087904	rs6470494	T	C		6.59e-05	1.23	1.11	–	1.37		0.122	1.13	0.97	–	1.32		0.29	1.09	0.93	–	1.28		4.56e-05	1.19	1.1	–	1.3		4.61e-05	1.19	1.1	–	1.3
8:128088066	rs7843737	A	G		1.09e-06	0.78	0.71	–	0.86		0.0147	0.82	0.7	–	0.96		0.0305	0.83	0.71	–	0.98		2.01e-07	0.8	0.74	–	0.87		2.79e-07	0.8	0.74	–	0.87
8:128088570	rs10095770	C	G		4.86e-07	1.36	1.2	–	1.53		0.000152	1.41	1.18	–	1.68		0.000941	1.36	1.14	–	1.64		1.04e-09	1.35	1.23	–	1.49		8.27e-10	1.36	1.23	–	1.5
8:128090865	rs4581008	T	C		0.0387	0.9	0.82	–	0.99		0.776	1.02	0.88	–	1.19		0.785	1.02	0.87	–	1.2		0.154	0.94	0.87	–	1.02		0.171	0.95	0.87	–	1.02
8:128090962	rs4620246	G	A		0.0312	0.9	0.82	–	0.99		0.749	1.03	0.88	–	1.19		0.763	1.02	0.87	–	1.2		0.139	0.94	0.87	–	1.02		0.155	0.94	0.87	–	1.02
8:128091382	rs12544839	A	G		0.0428	0.9	0.82	–	1		0.765	1.02	0.88	–	1.19		0.791	1.02	0.87	–	1.2		0.149	0.94	0.87	–	1.02		0.174	0.95	0.87	–	1.03
8:128091558	rs12544844	T	C		0.0303	0.9	0.82	–	0.99		0.701	1.03	0.89	–	1.2		0.729	1.03	0.88	–	1.2		0.136	0.94	0.87	–	1.02		0.158	0.94	0.87	–	1.02
8:128092982	rs1031589	G	A		5.47e-10	0.74	0.67	–	0.81		1.77e-05	0.72	0.62	–	0.84		2.61e-05	0.72	0.61	–	0.84		5.4e-13	0.75	0.69	–	0.81		7.3e-13	0.75	0.69	–	0.81
8:128093297	rs1016343	T	C		2.05e-08	1.39	1.24	–	1.56		0.000136	1.39	1.17	–	1.65		0.00106	1.34	1.12	–	1.6		3e-11	1.37	1.25	–	1.51		2.93e-11	1.37	1.25	–	1.51
8:128093472	rs1031587	G	A		6.18e-10	0.74	0.67	–	0.81		1.85e-05	0.72	0.62	–	0.84		2.71e-05	0.72	0.61	–	0.84		5.89e-13	0.75	0.69	–	0.81		8.21e-13	0.75	0.69	–	0.81
8:128093478	rs1551510	C	T		0.000643	0.85	0.77	–	0.93		0.11	0.89	0.77	–	1.03		0.0867	0.88	0.75	–	1.02		0.000547	0.87	0.81	–	0.94		0.000652	0.87	0.81	–	0.94
8:128093541	rs4871008	T	C		6.18e-10	0.74	0.67	–	0.81		2.16e-05	0.72	0.62	–	0.84		3e-05	0.72	0.62	–	0.84		7.04e-13	0.75	0.69	–	0.81		9.53e-13	0.75	0.69	–	0.81
8:128093816	rs150012589	G	A		0.0308	0.72	0.54	–	0.97		0.141	0.68	0.41	–	1.14		0.171	0.69	0.4	–	1.18		0.0134	0.73	0.57	–	0.94		0.0121	0.73	0.56	–	0.93
8:128094460	rs6981122	A	C		1.58e-09	0.75	0.68	–	0.82		1.52e-05	0.72	0.62	–	0.84		2.15e-05	0.72	0.61	–	0.83		1.08e-12	0.75	0.69	–	0.81		1.47e-12	0.75	0.69	–	0.81
8:128094483	rs7001504	T	G		1.13e-09	0.74	0.68	–	0.82		1.46e-05	0.72	0.62	–	0.83		2.14e-05	0.71	0.61	–	0.83		7.76e-13	0.75	0.69	–	0.81		1.06e-12	0.75	0.69	–	0.81
8:128095156	rs13252298	G	A		1.89e-07	0.76	0.68	–	0.84		0.0278	0.83	0.71	–	0.98		0.0195	0.82	0.69	–	0.97		9.85e-08	0.79	0.73	–	0.86		1.19e-07	0.79	0.73	–	0.86
8:128096477	rs7841060	G	T		6.78e-08	1.37	1.22	–	1.54		0.000108	1.4	1.18	–	1.65		0.00089	1.35	1.13	–	1.6		7.48e-11	1.36	1.24	–	1.5		6.83e-11	1.36	1.24	–	1.5
8:128097578	rs6997559	C	T		0.000586	0.85	0.77	–	0.93		0.147	0.9	0.78	–	1.04		0.109	0.88	0.76	–	1.03		0.000698	0.87	0.81	–	0.94		0.000828	0.88	0.81	–	0.95
8:128099166	rs7007694	C	T		0.0459	0.87	0.77	–	1		0.0112	0.76	0.62	–	0.94		0.0224	0.77	0.62	–	0.96		0.0035	0.85	0.76	–	0.95		0.00389	0.85	0.76	–	0.95
8:128099242	rs13257371	A	C		6.87e-07	0.77	0.69	–	0.85		0.0128	0.81	0.69	–	0.96		0.00838	0.79	0.67	–	0.94		1.5e-07	0.79	0.73	–	0.86		2.23e-07	0.8	0.73	–	0.87
8:128099269	rs4571699	A	G		0.0318	0.86	0.75	–	0.99		0.0033	0.72	0.58	–	0.9		0.00812	0.73	0.58	–	0.92		0.00111	0.83	0.74	–	0.93		0.00109	0.83	0.74	–	0.93
8:128099532	rs7837848	T	G		0.00652	1.18	1.05	–	1.34		0.457	1.07	0.9	–	1.28		0.674	1.04	0.86	–	1.25		0.0109	1.14	1.03	–	1.26		0.0107	1.14	1.03	–	1.26
8:128100076	rs11993508	C	T		0.0355	0.86	0.76	–	0.99		0.00251	0.71	0.57	–	0.89		0.00585	0.73	0.58	–	0.91		0.000999	0.83	0.74	–	0.93		0.000969	0.83	0.74	–	0.93
8:128100409	rs28663168	A	G		0.0108	1.17	1.04	–	1.32		0.395	1.08	0.9	–	1.29		0.602	1.05	0.87	–	1.26		0.0133	1.13	1.03	–	1.25		0.0125	1.13	1.03	–	1.25
8:128100848	rs1456316	A	T		0.000569	1.19	1.08	–	1.31		0.101	1.13	0.98	–	1.31		0.175	1.11	0.95	–	1.29		0.000193	1.17	1.08	–	1.26		0.000159	1.17	1.08	–	1.27
8:128101331	rs62529913	A	G		0.000501	1.19	1.08	–	1.31		0.0903	1.14	0.98	–	1.32		0.155	1.12	0.96	–	1.3		0.000161	1.17	1.08	–	1.26		0.000133	1.17	1.08	–	1.27
8:128101343	rs11994653	G	A		0.000532	1.19	1.08	–	1.31		0.0831	1.14	0.98	–	1.32		0.144	1.12	0.96	–	1.31		0.000161	1.17	1.08	–	1.26		0.000132	1.17	1.08	–	1.27
8:128101352	rs62529914	C	T		0.000608	1.19	1.08	–	1.31		0.0831	1.14	0.98	–	1.32		0.144	1.12	0.96	–	1.31		0.000185	1.17	1.08	–	1.26		0.000151	1.17	1.08	–	1.27
8:128102501	rs7844454	C	T		0.0342	0.9	0.81	–	0.99		0.67	1.03	0.88	–	1.21		0.935	1.01	0.86	–	1.18		0.177	0.94	0.87	–	1.03		0.197	0.95	0.87	–	1.03
8:128102553	rs7826322	A	G		0.0251	0.86	0.75	–	0.98		0.00279	0.72	0.57	–	0.89		0.00628	0.73	0.58	–	0.91		0.000777	0.82	0.74	–	0.92		0.000731	0.82	0.74	–	0.92
8:128103019	rs7000321	C	A		0.0164	0.89	0.8	–	0.98		0.548	1.05	0.9	–	1.23		0.797	1.02	0.87	–	1.2		0.138	0.94	0.87	–	1.02		0.154	0.94	0.87	–	1.02
8:128103635	rs72725876	T	C		0.000169	1.2	1.09	–	1.32		0.319	1.08	0.93	–	1.25		0.4	1.07	0.92	–	1.24		0.000583	1.15	1.06	–	1.24		0.000853	1.14	1.06	–	1.24
8:128103679	rs7001895	C	G		0.00036	1.19	1.08	–	1.31		0.224	1.09	0.95	–	1.27		0.289	1.09	0.93	–	1.26		0.000583	1.15	1.06	–	1.24		0.000737	1.14	1.06	–	1.24
8:128103969	rs72725879	T	C		0.00101	1.22	1.08	–	1.37		0.488	1.06	0.89	–	1.27		0.748	1.03	0.86	–	1.23		0.00312	1.16	1.05	–	1.27		0.00253	1.16	1.05	–	1.28
8:128103979	rs5013678	C	T		1.18e-08	0.71	0.64	–	0.8		0.00283	0.76	0.63	–	0.91		0.00412	0.76	0.63	–	0.92		1.5e-10	0.73	0.66	–	0.8		1.63e-10	0.73	0.66	–	0.8
8:128104055	rs60669142	T	G		0.00238	1.18	1.06	–	1.31		0.337	1.08	0.92	–	1.27		0.331	1.08	0.92	–	1.28		0.00379	1.14	1.04	–	1.24		0.00354	1.14	1.04	–	1.24
8:128104117	rs183373024	G	A		1.42e-07	6.92	3.37	–	14.22		0.00132	3.75	1.67	–	8.4		0.004	3.34	1.47	–	7.6		2.08e-10	5.42	3.22	–	9.13		1.51e-10	5.51	3.27	–	9.3
8:128104218	rs78809737	A	G		0.00173	0.71	0.57	–	0.88		0.0649	0.72	0.5	–	1.02		0.164	0.77	0.54	–	1.11		0.000241	0.71	0.59	–	0.85		0.000214	0.71	0.59	–	0.85
8:128105187	rs1073997	C	A		3.51e-07	1.9	1.49	–	2.44		5.31e-09	2.99	2.07	–	4.33		3.71e-08	2.91	1.99	–	4.26		2.17e-13	2.15	1.75	–	2.64		3.52e-14	2.23	1.81	–	2.74
8:128106232	rs7016828	T	A		5.15e-07	1.88	1.47	–	2.41		5.31e-09	2.99	2.07	–	4.33		3.71e-08	2.91	1.99	–	4.26		3.29e-13	2.13	1.74	–	2.62		5.37e-14	2.21	1.8	–	2.71
8:128106235	rs7016830	G	A		5.15e-07	1.88	1.47	–	2.41		5.31e-09	2.99	2.07	–	4.33		3.71e-08	2.91	1.99	–	4.26		3.29e-13	2.13	1.74	–	2.62		5.37e-14	2.21	1.8	–	2.71
8:128106784	rs12682344	G	T		6.1e-07	1.87	1.46	–	2.4		2.36e-09	3.11	2.14	–	4.51		2.09e-08	3.02	2.05	–	4.45		2.4e-13	2.15	1.75	–	2.64		7.01e-14	2.2	1.79	–	2.71
8:128106880	rs6983561	C	A		3.68e-07	1.9	1.48	–	2.42		8.66e-09	2.93	2.03	–	4.22		5.69e-08	2.85	1.95	–	4.16		3.2e-13	2.13	1.74	–	2.61		5.1e-14	2.2	1.79	–	2.71
8:128107101	rs16901948	A	G		6.1e-07	1.87	1.46	–	2.4		2.36e-09	3.11	2.14	–	4.51		2.09e-08	3.02	2.05	–	4.45		2.4e-13	2.15	1.75	–	2.64		7.01e-14	2.2	1.79	–	2.71
8:128107136	rs1869931	G	A		8e-06	0.79	0.71	–	0.87		0.00426	0.78	0.66	–	0.93		0.00556	0.78	0.66	–	0.93		4.88e-07	0.8	0.73	–	0.87		5.32e-07	0.8	0.73	–	0.87
8:128107153	rs16901949	C	A		6.1e-07	1.87	1.46	–	2.4		2.36e-09	3.11	2.14	–	4.51		2.09e-08	3.02	2.05	–	4.45		2.4e-13	2.15	1.75	–	2.64		7.01e-14	2.2	1.79	–	2.71
8:128107192	rs60681470	A	G		3.1e-07	1.9	1.49	–	2.43		5.31e-09	2.99	2.07	–	4.33		3.71e-08	2.91	1.99	–	4.26		1.69e-13	2.15	1.76	–	2.64		2.73e-14	2.23	1.81	–	2.74
8:128107243	rs16901950	A	G		6.1e-07	1.87	1.46	–	2.4		2.36e-09	3.11	2.14	–	4.51		2.09e-08	3.02	2.05	–	4.45		2.4e-13	2.15	1.75	–	2.64		7.01e-14	2.2	1.79	–	2.71
8:128107270	rs16901952	C	T		6.1e-07	1.87	1.46	–	2.4		2.36e-09	3.11	2.14	–	4.51		2.09e-08	3.02	2.05	–	4.45		2.4e-13	2.15	1.75	–	2.64		7.01e-14	2.2	1.79	–	2.71
8:128107381	rs58717512	A	T		6.1e-07	1.87	1.46	–	2.4		2.36e-09	3.11	2.14	–	4.51		2.09e-08	3.02	2.05	–	4.45		2.4e-13	2.15	1.75	–	2.64		7.01e-14	2.2	1.79	–	2.71
8:128107644	rs7005144	A	T		0.000276	1.81	1.32	–	2.5		3.98e-06	2.72	1.78	–	4.16		8.92e-06	2.74	1.76	–	4.27		1.46e-07	1.98	1.53	–	2.55		5.35e-08	2.04	1.58	–	2.64
8:128107682	rs59786353	C	A		6.1e-07	1.87	1.46	–	2.4		2.36e-09	3.11	2.14	–	4.51		2.09e-08	3.02	2.05	–	4.45		2.4e-13	2.15	1.75	–	2.64		7.01e-14	2.2	1.79	–	2.71
8:128108229	rs16901953	C	T		6.1e-07	1.87	1.46	–	2.4		2.36e-09	3.11	2.14	–	4.51		2.09e-08	3.02	2.05	–	4.45		2.4e-13	2.15	1.75	–	2.64		7.01e-14	2.2	1.79	–	2.71
8:128108516	rs61622455	C	T		6.1e-07	1.87	1.46	–	2.4		2.36e-09	3.11	2.14	–	4.51		2.09e-08	3.02	2.05	–	4.45		2.4e-13	2.15	1.75	–	2.64		7.01e-14	2.2	1.79	–	2.71
8:128108593	rs57435694	C	T		6.1e-07	1.87	1.46	–	2.4		2.36e-09	3.11	2.14	–	4.51		2.09e-08	3.02	2.05	–	4.45		2.4e-13	2.15	1.75	–	2.64		7.01e-14	2.2	1.79	–	2.71
8:128108679	rs7010450	G	T		6.1e-07	1.87	1.46	–	2.4		2.36e-09	3.11	2.14	–	4.51		2.09e-08	3.02	2.05	–	4.45		2.4e-13	2.15	1.75	–	2.64		7.01e-14	2.2	1.79	–	2.71
8:128108725	rs6990420	T	C		6.1e-07	1.87	1.46	–	2.4		2.36e-09	3.11	2.14	–	4.51		2.09e-08	3.02	2.05	–	4.45		2.4e-13	2.15	1.75	–	2.64		7.01e-14	2.2	1.79	–	2.71
8:128108726	rs35365584	A	G		2.03e-08	0.75	0.68	–	0.83		0.00042	0.75	0.64	–	0.88		0.000871	0.75	0.64	–	0.89		2.2e-10	0.76	0.7	–	0.83		2.35e-10	0.76	0.7	–	0.83
8:128108993	rs17832285	G	A		2.65e-05	0.77	0.68	–	0.87		0.00638	0.76	0.63	–	0.93		0.0119	0.77	0.63	–	0.94		8.17e-07	0.78	0.7	–	0.86		9.45e-07	0.78	0.7	–	0.86
8:128109129	rs7825340	G	A		0.00771	1.17	1.04	–	1.32		0.421	1.07	0.9	–	1.28		0.545	1.06	0.88	–	1.27		0.0131	1.13	1.03	–	1.24		0.0135	1.13	1.03	–	1.24
8:128109356	rs73344342	A	G		6.1e-07	1.87	1.46	–	2.4		2.36e-09	3.11	2.14	–	4.51		2.09e-08	3.02	2.05	–	4.45		2.4e-13	2.15	1.75	–	2.64		7.01e-14	2.2	1.79	–	2.71
8:128109431	rs80103808	C	T		0.00304	0.73	0.59	–	0.9		0.0907	0.74	0.53	–	1.05		0.203	0.79	0.55	–	1.13		0.00063	0.73	0.61	–	0.88		0.000566	0.73	0.61	–	0.87
8:128109530	rs16901959	G	A		6.1e-07	1.87	1.46	–	2.4		2.36e-09	3.11	2.14	–	4.51		2.09e-08	3.02	2.05	–	4.45		2.4e-13	2.15	1.75	–	2.64		7.01e-14	2.2	1.79	–	2.71
8:128109776	rs7826388	T	C		6.89e-07	1.87	1.46	–	2.4		1.38e-08	2.93	2.02	–	4.24		1.06e-07	2.85	1.94	–	4.19		9.04e-13	2.11	1.72	–	2.59		4.8e-13	2.14	1.74	–	2.63
8:128109930	rs7830341	A	G		6.1e-07	1.87	1.46	–	2.4		2.36e-09	3.11	2.14	–	4.51		2.09e-08	3.02	2.05	–	4.45		2.4e-13	2.15	1.75	–	2.64		7.01e-14	2.2	1.79	–	2.71
8:128110252	rs16901966	G	A		6.1e-07	1.87	1.46	–	2.4		2.36e-09	3.11	2.14	–	4.51		2.09e-08	3.02	2.05	–	4.45		2.4e-13	2.15	1.75	–	2.64		7.01e-14	2.2	1.79	–	2.71
8:128110277	rs16901967	G	A		6.1e-07	1.87	1.46	–	2.4		2.36e-09	3.11	2.14	–	4.51		2.09e-08	3.02	2.05	–	4.45		2.4e-13	2.15	1.75	–	2.64		7.01e-14	2.2	1.79	–	2.71
8:128110646	rs7001069	G	A		6.1e-07	1.87	1.46	–	2.4		2.36e-09	3.11	2.14	–	4.51		2.09e-08	3.02	2.05	–	4.45		2.4e-13	2.15	1.75	–	2.64		7.01e-14	2.2	1.79	–	2.71
8:128110746	rs182829663	A	G		0.0227	4.07	1.22	–	13.63		0.509	1.83	0.3	–	10.98		0.611	1.61	0.26	–	10.03		0.011	3.48	1.33	–	9.12		0.0119	3.44	1.31	–	9
8:128110814	rs17765137	G	A		0.00202	0.72	0.58	–	0.89		0.117	0.76	0.54	–	1.07		0.233	0.81	0.57	–	1.15		0.000573	0.73	0.62	–	0.88		0.000507	0.73	0.61	–	0.87
8:128111032	rs11774449	T	G		0.00644	1.18	1.05	–	1.32		0.421	1.07	0.9	–	1.28		0.545	1.06	0.88	–	1.27		0.0117	1.13	1.03	–	1.24		0.0122	1.13	1.03	–	1.24
8:128111238	rs7006076	A	G		6.1e-07	1.87	1.46	–	2.4		2.36e-09	3.11	2.14	–	4.51		2.09e-08	3.02	2.05	–	4.45		2.4e-13	2.15	1.75	–	2.64		7.01e-14	2.2	1.79	–	2.71
8:128111342	rs7005862	G	A		6.1e-07	1.87	1.46	–	2.4		2.36e-09	3.11	2.14	–	4.51		2.09e-08	3.02	2.05	–	4.45		2.4e-13	2.15	1.75	–	2.64		7.01e-14	2.2	1.79	–	2.71
8:128111343	rs7006251	A	G		6.1e-07	1.87	1.46	–	2.4		2.36e-09	3.11	2.14	–	4.51		2.09e-08	3.02	2.05	–	4.45		2.4e-13	2.15	1.75	–	2.64		7.01e-14	2.2	1.79	–	2.71
8:128111456	rs6988257	C	T		6.1e-07	1.87	1.46	–	2.4		2.36e-09	3.11	2.14	–	4.51		2.09e-08	3.02	2.05	–	4.45		2.4e-13	2.15	1.75	–	2.64		7.01e-14	2.2	1.79	–	2.71
8:128111470	rs73348236	T	C		7.53e-07	1.86	1.45	–	2.38		2.36e-09	3.11	2.14	–	4.51		2.09e-08	3.02	2.05	–	4.45		2.92e-13	2.14	1.74	–	2.62		8.81e-14	2.19	1.78	–	2.69
8:128111717	rs57010632	G	A		3.68e-07	1.9	1.48	–	2.42		8.66e-09	2.93	2.03	–	4.22		5.69e-08	2.85	1.95	–	4.16		3.2e-13	2.13	1.74	–	2.61		5.1e-14	2.2	1.79	–	2.71
8:128112097	rs16901969	C	A		6.1e-07	1.87	1.46	–	2.4		2.36e-09	3.11	2.14	–	4.51		2.09e-08	3.02	2.05	–	4.45		2.4e-13	2.15	1.75	–	2.64		7.01e-14	2.2	1.79	–	2.71
8:128112179	rs73348241	A	T		6.1e-07	1.87	1.46	–	2.4		2.36e-09	3.11	2.14	–	4.51		2.09e-08	3.02	2.05	–	4.45		2.4e-13	2.15	1.75	–	2.64		7.01e-14	2.2	1.79	–	2.71
8:128112193	rs73348243	A	T		6.1e-07	1.87	1.46	–	2.4		2.36e-09	3.11	2.14	–	4.51		2.09e-08	3.02	2.05	–	4.45		2.4e-13	2.15	1.75	–	2.64		7.01e-14	2.2	1.79	–	2.71
8:128112229	rs148798626	I	D		3.68e-07	1.9	1.48	–	2.42		5.82e-09	2.96	2.05	–	4.26		3.81e-08	2.88	1.98	–	4.21		2.71e-13	2.13	1.74	–	2.62		4.15e-14	2.21	1.8	–	2.72
8:128112446	rs61265543	T	C		3.68e-07	1.9	1.48	–	2.42		8.66e-09	2.93	2.03	–	4.22		5.69e-08	2.85	1.95	–	4.16		3.2e-13	2.13	1.74	–	2.61		5.1e-14	2.2	1.79	–	2.71
8:128112715	rs16901970	G	T		6.1e-07	1.87	1.46	–	2.4		2.36e-09	3.11	2.14	–	4.51		2.09e-08	3.02	2.05	–	4.45		2.4e-13	2.15	1.75	–	2.64		7.01e-14	2.2	1.79	–	2.71
8:128112779	rs10453084	A	G		6.1e-07	1.87	1.46	–	2.4		2.36e-09	3.11	2.14	–	4.51		2.09e-08	3.02	2.05	–	4.45		2.4e-13	2.15	1.75	–	2.64		7.01e-14	2.2	1.79	–	2.71
8:128112859	rs6987723	A	G		6.1e-07	1.87	1.46	–	2.4		2.36e-09	3.11	2.14	–	4.51		2.09e-08	3.02	2.05	–	4.45		2.4e-13	2.15	1.75	–	2.64		7.01e-14	2.2	1.79	–	2.71
8:128113028	rs6987640	T	A		6.1e-07	1.87	1.46	–	2.4		2.36e-09	3.11	2.14	–	4.51		2.09e-08	3.02	2.05	–	4.45		2.4e-13	2.15	1.75	–	2.64		7.01e-14	2.2	1.79	–	2.71
8:128113426	rs56005245	T	C		4.82e-09	1.41	1.26	–	1.59		0.000184	1.38	1.17	–	1.64		0.00103	1.34	1.13	–	1.6		1.63e-11	1.38	1.26	–	1.52		9.42e-12	1.39	1.26	–	1.53
8:128113464	rs74305597	T	C		6.1e-07	1.87	1.46	–	2.4		2.36e-09	3.11	2.14	–	4.51		2.09e-08	3.02	2.05	–	4.45		2.4e-13	2.15	1.75	–	2.64		7.01e-14	2.2	1.79	–	2.71
8:128114461	rs7824451	G	C		6.1e-07	1.87	1.46	–	2.4		2.36e-09	3.11	2.14	–	4.51		2.09e-08	3.02	2.05	–	4.45		2.4e-13	2.15	1.75	–	2.64		7.01e-14	2.2	1.79	–	2.71
8:128114710	rs7824785	T	C		7.53e-07	1.86	1.45	–	2.38		2.36e-09	3.11	2.14	–	4.51		2.09e-08	3.02	2.05	–	4.45		2.92e-13	2.14	1.74	–	2.62		8.63e-14	2.19	1.78	–	2.69
8:128114796	rs13268116	A	G		8.63e-06	0.79	0.71	–	0.88		0.00704	0.79	0.67	–	0.94		0.00991	0.8	0.67	–	0.95		1.15e-06	0.8	0.74	–	0.88		1.25e-06	0.81	0.74	–	0.88
8:128115259	rs73348257	A	G		6.1e-07	1.87	1.46	–	2.4		2.36e-09	3.11	2.14	–	4.51		2.09e-08	3.02	2.05	–	4.45		2.4e-13	2.15	1.75	–	2.64		7.01e-14	2.2	1.79	–	2.71
8:128115378	rs75170735	G	A		0.00265	0.72	0.59	–	0.89		0.0907	0.74	0.53	–	1.05		0.203	0.79	0.55	–	1.13		0.000544	0.73	0.61	–	0.87		0.000488	0.73	0.61	–	0.87
8:128115720	rs6470498	G	A		6.1e-07	1.87	1.46	–	2.4		2.36e-09	3.11	2.14	–	4.51		2.09e-08	3.02	2.05	–	4.45		2.4e-13	2.15	1.75	–	2.64		7.01e-14	2.2	1.79	–	2.71
8:128115752	rs6999725	T	C		8.14e-07	1.87	1.46	–	2.39		5.07e-09	3.07	2.11	–	4.48		4.19e-08	2.99	2.02	–	4.42		4.92e-13	2.14	1.74	–	2.63		2.56e-13	2.17	1.76	–	2.67
8:128116480	rs28686871	T	G		0.014	1.16	1.03	–	1.31		0.504	1.06	0.89	–	1.27		0.657	1.04	0.87	–	1.25		0.0252	1.12	1.01	–	1.23		0.0254	1.12	1.01	–	1.23
8:128116500	rs1456306	A	G		6.33e-06	0.79	0.71	–	0.87		0.00503	0.79	0.66	–	0.93		0.00685	0.79	0.66	–	0.94		6.82e-07	0.8	0.73	–	0.87		7.42e-07	0.8	0.73	–	0.87
8:128116830	rs13260084	A	G		5.45e-06	0.78	0.71	–	0.87		0.00503	0.79	0.66	–	0.93		0.00685	0.79	0.66	–	0.94		6.02e-07	0.8	0.73	–	0.87		6.55e-07	0.8	0.73	–	0.87
8:128117314	rs35270158	T	C		0.044	0.11	0.01	–	0.94		*‡0.207	¥	0.21	–	¥		‡						0.125	0.28	0.05	–	1.43		0.141	0.29	0.06	–	1.51
8:128117736	rs143368544	T	C		0.000975	1.76	1.26	–	2.45		0.729	1.09	0.68	–	1.75		0.742	1.09	0.66	–	1.77		0.00263	1.5	1.15	–	1.95		0.00299	1.49	1.15	–	1.94
8:128117863	rs57462547	T	C		4.36e-07	1.89	1.48	–	2.42		3.92e-09	3.03	2.1	–	4.39		3.26e-08	2.95	2.01	–	4.33		2.34e-13	2.15	1.75	–	2.63		6.42e-14	2.2	1.79	–	2.7
8:128118106	rs7827234	C	T		0.041	0.9	0.82	–	1		0.832	1.02	0.87	–	1.19		0.92	1.01	0.86	–	1.19		0.184	0.95	0.87	–	1.03		0.216	0.95	0.87	–	1.03
8:128118815	rs7844219	G	A		4.36e-07	1.89	1.48	–	2.42		3.92e-09	3.03	2.1	–	4.39		3.26e-08	2.95	2.01	–	4.33		2.34e-13	2.15	1.75	–	2.63		6.42e-14	2.2	1.79	–	2.7
8:128119056	rs6982324	C	G		5.15e-07	1.88	1.47	–	2.41		2.36e-09	3.11	2.14	–	4.51		2.09e-08	3.02	2.05	–	4.45		1.92e-13	2.16	1.76	–	2.65		5.56e-14	2.21	1.8	–	2.71
8:128119257	rs10098867	G	A		0.00794	1.17	1.04	–	1.32		0.464	1.07	0.9	–	1.27		0.607	1.05	0.88	–	1.25		0.0145	1.13	1.02	–	1.24		0.0148	1.13	1.02	–	1.24
8:128122422	rs72725888	A	G		0.0111	0.77	0.63	–	0.94		0.465	0.88	0.61	–	1.25		0.658	0.92	0.64	–	1.33		0.0263	0.82	0.69	–	0.98		0.0254	0.82	0.69	–	0.98
8:128122659	rs1378897	T	C		0.00197	0.72	0.58	–	0.89		0.0137	0.67	0.49	–	0.92		0.0155	0.67	0.48	–	0.93		3.51e-05	0.7	0.59	–	0.83		5.08e-05	0.7	0.59	–	0.83
8:128123394	rs6470499	C	T		4.36e-07	1.89	1.48	–	2.42		3.92e-09	3.03	2.1	–	4.39		3.26e-08	2.95	2.01	–	4.33		2.34e-13	2.15	1.75	–	2.63		6.42e-14	2.2	1.79	–	2.7
8:128123470	rs7842760	A	G		4.36e-07	1.89	1.48	–	2.42		1.54e-09	3.14	2.17	–	4.56		1.37e-08	3.06	2.08	–	4.5		1.23e-13	2.17	1.77	–	2.66		3.38e-14	2.22	1.81	–	2.73
8:128124126	rs1551512	G	T		4.36e-07	1.89	1.48	–	2.42		3.92e-09	3.03	2.1	–	4.39		3.26e-08	2.95	2.01	–	4.33		2.34e-13	2.15	1.75	–	2.63		6.42e-14	2.2	1.79	–	2.7
8:128124916	rs16901979	A	C		4.36e-07	1.89	1.48	–	2.42		2.36e-09	3.11	2.14	–	4.51		2.09e-08	3.02	2.05	–	4.45		1.54e-13	2.16	1.76	–	2.66		4.25e-14	2.22	1.8	–	2.72
8:128125195	rs10505483	T	C		6.37e-07	1.87	1.46	–	2.38		2.36e-09	3.11	2.14	–	4.51		2.09e-08	3.02	2.05	–	4.45		2.34e-13	2.15	1.75	–	2.63		6.29e-14	2.2	1.79	–	2.7
8:128125504	rs7817677	G	A		7.21e-07	1.87	1.46	–	2.39		2.36e-09	3.11	2.14	–	4.51		2.09e-08	3.02	2.05	–	4.45		3e-13	2.14	1.75	–	2.63		8.84e-14	2.19	1.78	–	2.7
8:128125849	rs10505482	G	A		1.31e-05	0.79	0.71	–	0.88		0.00637	0.79	0.67	–	0.94		0.00883	0.79	0.67	–	0.94		1.61e-06	0.81	0.74	–	0.88		1.73e-06	0.81	0.74	–	0.88
8:128126798	rs73350138	G	T		4.36e-07	1.89	1.48	–	2.42		2.36e-09	3.11	2.14	–	4.51		2.09e-08	3.02	2.05	–	4.45		1.54e-13	2.16	1.76	–	2.66		4.25e-14	2.22	1.8	–	2.72
8:128127252	rs1456305	G	A		0.0118	0.83	0.72	–	0.96		0.0036	0.71	0.56	–	0.89		0.00563	0.71	0.56	–	0.91		0.000292	0.8	0.71	–	0.9		0.000311	0.8	0.71	–	0.91
8:128128506	rs12678505	T	C		7.21e-07	1.87	1.46	–	2.39		2.36e-09	3.11	2.14	–	4.51		2.09e-08	3.02	2.05	–	4.45		3e-13	2.14	1.75	–	2.63		8.84e-14	2.19	1.78	–	2.7
8:128129042	rs16901983	T	G		0.00357	0.61	0.44	–	0.85		0.472	0.82	0.48	–	1.4		0.563	0.85	0.5	–	1.47		0.00515	0.67	0.51	–	0.89		0.00482	0.67	0.51	–	0.88
8:128129372	rs6989838	C	T		4.36e-07	1.89	1.48	–	2.42		2.36e-09	3.11	2.14	–	4.51		2.09e-08	3.02	2.05	–	4.45		1.54e-13	2.16	1.76	–	2.66		4.25e-14	2.22	1.8	–	2.72
8:128129985	rs149437660	I	D		2.12e-06	4.57	2.44	–	8.58		1.11e-09	3.25	2.23	–	4.75		8.48e-09	3.18	2.15	–	4.72		1.76e-09	2.6	1.9	–	3.55		4.28e-10	2.74	2	–	3.76
8:128130487	rs7013255	G	A		1.23e-07	2	1.55	–	2.58		2.36e-09	3.11	2.14	–	4.51		2.09e-08	3.02	2.05	–	4.45		6.01e-14	2.24	1.81	–	2.76		1.59e-14	2.29	1.86	–	2.83
8:128130961	rs16901984	C	T		8.95e-07	2.11	1.57	–	2.85		2.36e-09	3.11	2.14	–	4.51		2.09e-08	3.02	2.05	–	4.45		6.8e-12	2.24	1.78	–	2.83		2.05e-12	2.31	1.83	–	2.91
8:128131791	rs10098156	C	G		0.00267	0.8	0.69	–	0.93		0.00527	0.72	0.57	–	0.91		0.00812	0.72	0.57	–	0.92		3.33e-05	0.78	0.69	–	0.87		3.54e-05	0.78	0.69	–	0.87
8:128131916	rs111788770	T	C		0.0081	1.42	1.1	–	1.84		0.41	1.18	0.79	–	1.77		0.3	1.25	0.82	–	1.89		0.0045	1.36	1.1	–	1.68		0.0041	1.37	1.1	–	1.69
8:128132324	rs6995291	G	A		1.13e-05	0.79	0.71	–	0.88		0.00749	0.8	0.67	–	0.94		0.011	0.8	0.67	–	0.95		1.5e-06	0.81	0.74	–	0.88		1.59e-06	0.81	0.74	–	0.88
8:128133977	rs16901985	A	T		0.000926	0.58	0.42	–	0.8		0.331	0.78	0.47	–	1.29		0.397	0.8	0.48	–	1.34		0.000805	0.63	0.48	–	0.82		0.000711	0.62	0.48	–	0.82
8:128134117	rs34720002	T	C		1.04e-05	0.79	0.71	–	0.88		0.00287	0.77	0.65	–	0.92		0.00455	0.78	0.65	–	0.92		6.2e-07	0.8	0.73	–	0.87		6.44e-07	0.8	0.73	–	0.87
8:128134683	rs78512696	C	T		0.0384	0.69	0.48	–	0.98		0.0131	0.38	0.18	–	0.82		0.0367	0.43	0.2	–	0.95		0.00501	0.64	0.47	–	0.87		0.0046	0.64	0.47	–	0.87
8:128135593	rs79826465	G	C		0.00176	0.52	0.35	–	0.78		0.262	0.71	0.38	–	1.3		0.333	0.74	0.4	–	1.37		0.000712	0.56	0.4	–	0.78		0.000533	0.55	0.39	–	0.77
8:128137668	rs7816535	A	G		0.0183	1.15	1.02	–	1.3		0.647	1.04	0.87	–	1.24		0.816	1.02	0.85	–	1.23		0.0439	1.1	1	–	1.22		0.0442	1.1	1	–	1.22
8:128137700	rs139214251	C	T		0.00964	0.63	0.44	–	0.89		0.736	0.91	0.54	–	1.55		0.903	0.97	0.56	–	1.66		0.0149	0.69	0.52	–	0.93		0.0119	0.69	0.51	–	0.92
8:128138257	rs77209506	T	C		0.00206	0.72	0.58	–	0.89		0.162	0.78	0.56	–	1.1		0.31	0.83	0.58	–	1.19		0.000613	0.73	0.62	–	0.88		0.000518	0.73	0.61	–	0.87
8:128140484	rs75949840	C	G		2.96e-06	1.83	1.42	–	2.35		8.18e-10	3.48	2.34	–	5.18		5.91e-09	3.42	2.26	–	5.17		6.4e-13	2.19	1.77	–	2.7		5.52e-13	2.19	1.77	–	2.71
8:128145817	rs10111496	C	A		0.0358	1.12	1.01	–	1.25		0.706	0.97	0.83	–	1.14		0.608	0.96	0.81	–	1.13		0.124	1.07	0.98	–	1.17		0.134	1.07	0.98	–	1.17
8:128147111	rs80317438	C	T		0.0266	1.28	1.03	–	1.59		0.0273	1.45	1.04	–	2.02		0.047	1.42	1	–	2		0.0028	1.31	1.1	–	1.57		0.00268	1.32	1.1	–	1.58
8:128148137	rs115504626	A	T		*†4.01E-3	0	0	–	0.34		*‡0.207	¥	0.21	–	¥		‡						0.117	0.17	0.02	–	1.55		0.157	0.2	0.02	–	1.85
8:128148610	rs75970332	T	C		0.0291	1.27	1.02	–	1.58		0.0273	1.45	1.04	–	2.02		0.047	1.42	1	–	2		0.00312	1.31	1.1	–	1.57		0.00299	1.31	1.1	–	1.57
8:128149517	rs60148388	T	C		0.00426	0.87	0.78	–	0.96		0.408	1.07	0.91	–	1.25		0.396	1.07	0.91	–	1.26		0.0562	0.92	0.85	–	1		0.0559	0.92	0.85	–	1
8:128151672	rs17446776	G	C		0.0422	1.47	1.01	–	2.13		0.0903	1.45	0.94	–	2.23		0.116	1.43	0.92	–	2.23		0.0426	1.33	1.01	–	1.75		0.046	1.32	1	–	1.74
8:128153320	rs79012498	C	T		0.0266	1.28	1.03	–	1.59		0.0419	1.41	1.01	–	1.97		0.0637	1.39	0.98	–	1.96		0.00348	1.31	1.09	–	1.56		0.0033	1.31	1.09	–	1.57
8:128155664	rs2466040	G	T		5.45e-06	0.78	0.7	–	0.87		0.0939	0.86	0.72	–	1.03		0.119	0.87	0.72	–	1.04		3.93e-06	0.81	0.74	–	0.88		3.35e-06	0.81	0.74	–	0.88
8:128156686	rs538829618	C	T		0.0177	0.3	0.11	–	0.81		*‡0.074	¥	0.76	–	¥		‡						0.14	0.5	0.2	–	1.25		0.13	0.49	0.2	–	1.23
8:128156800	rs144777255	A	G		0.00587	0.59	0.41	–	0.86		0.42	0.78	0.44	–	1.41		0.333	0.74	0.41	–	1.36		0.00568	0.64	0.47	–	0.88		0.00599	0.65	0.47	–	0.88
8:128158835	rs76927191	T	C		0.0018	0.72	0.58	–	0.88		0.211	0.8	0.56	–	1.13		0.418	0.86	0.6	–	1.24		0.00119	0.75	0.62	–	0.89		0.00106	0.74	0.62	–	0.89
8:128161536	rs2392724	C	T		0.000112	1.2	1.09	–	1.32		0.601	1.04	0.9	–	1.2		0.671	1.03	0.89	–	1.2		0.000374	1.15	1.07	–	1.24		0.000431	1.15	1.06	–	1.24
8:128161628	rs2392725	C	T		0.000115	1.2	1.09	–	1.32		0.568	1.04	0.9	–	1.21		0.648	1.04	0.89	–	1.2		0.000356	1.15	1.07	–	1.24		0.000369	1.15	1.07	–	1.24
8:128162974	rs17446916	T	C		7.04e-05	1.21	1.1	–	1.33		0.159	1.11	0.96	–	1.29		0.157	1.12	0.96	–	1.3		3.44e-05	1.18	1.09	–	1.28		6.29e-05	1.17	1.09	–	1.27
8:128163204	rs188716223	C	T		0.00482	0.31	0.14	–	0.7		0.969	0.97	0.26	–	3.64		0.706	0.77	0.2	–	3		0.0161	0.43	0.21	–	0.85		0.0186	0.43	0.22	–	0.87
8:128166556	rs13275200	A	G		7.31e-05	1.21	1.1	–	1.33		0.166	1.11	0.96	–	1.29		0.167	1.11	0.96	–	1.3		4.23e-05	1.18	1.09	–	1.27		7.84e-05	1.17	1.08	–	1.27
8:128167147	rs117478964	G	A		1.89e-05	1.69	1.33	–	2.14		2.25e-07	2.71	1.86	–	3.96		1.05e-06	2.68	1.8	–	3.98		1.63e-10	1.93	1.58	–	2.36		1.77e-10	1.93	1.58	–	2.36
8:128168627	rs62531085	T	C		0.0162	0.65	0.45	–	0.92		0.323	0.77	0.46	–	1.29		0.399	0.8	0.47	–	1.35		0.00509	0.66	0.5	–	0.88		0.00447	0.66	0.49	–	0.88
8:128169317	rs116146766	T	C		0.00198	0.71	0.58	–	0.88		0.28	0.82	0.57	–	1.17		0.522	0.89	0.61	–	1.29		0.00204	0.75	0.63	–	0.9		0.00178	0.75	0.62	–	0.9
8:128169322	rs115294184	T	C		0.00198	0.71	0.58	–	0.88		0.28	0.82	0.57	–	1.17		0.522	0.89	0.61	–	1.29		0.00204	0.75	0.63	–	0.9		0.00178	0.75	0.62	–	0.9
8:128171790	rs7006636	A	G		0.0303	1.12	1.01	–	1.23		0.535	1.05	0.9	–	1.23		0.452	1.06	0.91	–	1.25		0.0142	1.11	1.02	–	1.2		0.0191	1.1	1.02	–	1.2
8:128172028	rs7002343	C	T		0.017	1.13	1.02	–	1.25		0.525	1.05	0.9	–	1.22		0.44	1.06	0.91	–	1.25		0.00818	1.12	1.03	–	1.21		0.0109	1.11	1.02	–	1.21
8:128172382	rs11994992	A	G		0.0384	1.67	1.03	–	2.72		0.941	1.03	0.52	–	2.01		0.878	1.06	0.52	–	2.13		0.0842	1.4	0.96	–	2.04		0.0754	1.41	0.97	–	2.06
8:128173206	rs149743515	A	G		0.017	3.61	1.26	–	10.37		0.515	1.37	0.53	–	3.58		0.458	1.45	0.54	–	3.84		0.0346	2.03	1.05	–	3.92		0.039	2	1.04	–	3.86
8:128173354	rs540978012	C	T		0.0302	2.89	1.11	–	7.54		*‡0.074	¥	0.76	–	¥		‡						0.00508	3.91	1.51	–	10.13		0.00613	3.79	1.46	–	9.84
8:128175538	rs13276380	T	C		0.00529	1.25	1.07	–	1.46		0.00901	1.41	1.09	–	1.82		0.0616	1.29	0.99	–	1.68		3.94e-05	1.32	1.16	–	1.51		4.96e-05	1.32	1.15	–	1.5
8:128177644	rs528796851	G	A		*†0.0127	0	0	–	0.49		0.467	2.44	0.22	–	26.96		0.635	1.81	0.16	–	21.03		0.221	0.35	0.06	–	1.89		0.215	0.34	0.06	–	1.87
8:128177812	rs139046764	A	G		0.000241	2.92	1.65	–	5.18		0.000359	3.55	1.77	–	7.11		0.000234	3.94	1.9	–	8.19		1.42e-06	2.94	1.9	–	4.56		1.55e-06	2.93	1.89	–	4.55
8:128177867	rs186948306	A	G		0.0142	0.72	0.55	–	0.94		0.837	0.96	0.64	–	1.44		0.839	1.04	0.69	–	1.59		0.021	0.77	0.62	–	0.96		0.0212	0.77	0.62	–	0.96
8:128181807	rs13266271	T	C		0.00189	1.29	1.1	–	1.51		0.00887	1.41	1.09	–	1.82		0.0556	1.29	0.99	–	1.68		1.45e-05	1.34	1.17	–	1.53		1.81e-05	1.34	1.17	–	1.53
8:128182793	rs76865301	A	G		0.00025	0.67	0.54	–	0.83		0.318	0.83	0.57	–	1.2		0.598	0.9	0.62	–	1.32		0.000568	0.72	0.6	–	0.87		0.000502	0.72	0.6	–	0.87
8:128182885	rs117313401	A	T		0.0383	0.52	0.28	–	0.97		0.746	0.81	0.23	–	2.88		0.442	0.6	0.16	–	2.22		0.0827	0.61	0.35	–	1.07		0.0964	0.63	0.36	–	1.09
8:128183871	rs191785584	G	A		3.24e-06	1.92	1.46	–	2.53		4.25e-08	3.39	2.19	–	5.26		2.78e-07	3.32	2.1	–	5.25		4.85e-12	2.27	1.8	–	2.86		6.07e-12	2.26	1.79	–	2.85
8:128190358	rs78276389	A	G		0.000204	0.66	0.53	–	0.82		0.306	0.82	0.57	–	1.19		0.547	0.89	0.6	–	1.31		0.000456	0.72	0.6	–	0.86		0.000397	0.71	0.59	–	0.86
8:128191672	rs188140481	A	T		2.51e-08	12.82	5.23	–	31.43		4.11	0.00116	1.75	–	9.63		0.00304	3.71	1.56	–	8.84		4.61e-12	8.07	4.47	–	14.59		3.29e-12	8.22	4.54	–	14.87
8:128193217	rs79655367	T	A		0.000403	0.68	0.55	–	0.84		0.464	0.87	0.6	–	1.26		0.748	0.94	0.64	–	1.38		0.00137	0.74	0.61	–	0.89		0.00122	0.74	0.61	–	0.89
8:128193303	rs72609852	A	G		0.00139	1.29	1.1	–	1.51		0.0331	1.32	1.02	–	1.69		0.173	1.2	0.92	–	1.55		2.42e-05	1.32	1.16	–	1.51		3.09e-05	1.32	1.16	–	1.5
8:128193658	rs75015671	G	A		0.000288	0.67	0.54	–	0.83		0.464	0.87	0.6	–	1.26		0.748	0.94	0.64	–	1.38		0.00102	0.73	0.61	–	0.88		0.000905	0.73	0.61	–	0.88
8:128194694	rs1456304	T	A		0.000403	0.68	0.55	–	0.84		0.464	0.87	0.6	–	1.26		0.748	0.94	0.64	–	1.38		0.00137	0.74	0.61	–	0.89		0.00122	0.74	0.61	–	0.89
8:128197295	rs16902008	G	T		0.000435	0.68	0.55	–	0.84		0.586	0.9	0.62	–	1.3		0.883	0.97	0.66	–	1.42		0.00209	0.75	0.62	–	0.9		0.00186	0.75	0.62	–	0.9
8:128197540	rs73350017	G	A		0.000242	0.67	0.54	–	0.83		0.45	0.87	0.6	–	1.26		0.714	0.93	0.63	–	1.37		0.000915	0.73	0.61	–	0.88		0.000795	0.73	0.6	–	0.88
8:128197819	rs2445611	A	G		0.0385	0.91	0.83	–	0.99		0.482	0.95	0.82	–	1.1		0.407	0.94	0.81	–	1.09		0.0393	0.92	0.85	–	1		0.044	0.92	0.86	–	1
8:128198564	rs12678349	T	C		1.47e-05	0.69	0.59	–	0.82		0.000938	0.65	0.51	–	0.84		0.00459	0.68	0.53	–	0.89		2.51e-09	0.66	0.58	–	0.76		2.78e-09	0.66	0.58	–	0.76
8:128202461	rs191791408	G	A		0.0434	3.51	1.04	–	11.89		0.685	0.61	0.06	–	6.72		0.537	0.46	0.04	–	5.4		0.0409	2.78	1.04	–	7.43		0.043	2.76	1.03	–	7.36
8:128203117	rs76844358	A	C		0.011	1.41	1.08	–	1.83		0.953	1.01	0.68	–	1.5		0.744	1.07	0.71	–	1.61		0.0274	1.27	1.03	–	1.57		0.0284	1.27	1.03	–	1.57
8:128203859	rs13252265	A	T		0.000681	1.3	1.12	–	1.51		0.00284	1.45	1.14	–	1.84		0.0285	1.32	1.03	–	1.7		1.52e-06	1.36	1.2	–	1.55		1.94e-06	1.36	1.2	–	1.54
8:128204484	rs10216379	T	G		0.00978	0.67	0.5	–	0.91		0.0599	0.67	0.44	–	1.02		0.0596	0.66	0.43	–	1.02		0.000216	0.64	0.5	–	0.81		0.000288	0.64	0.5	–	0.81
8:128206119	rs951574412	A	G		0.0378	0.18	0.04	–	0.91		0.889	1.22	0.08	–	19.51		0.895	1.21	0.08	–	19.34		0.0782	0.3	0.08	–	1.15		0.0771	0.29	0.08	–	1.14
8:128208209	rs147054803	C	A		0.0149	0.35	0.15	–	0.82		0.78	1.22	0.3	–	4.89		0.886	0.9	0.22	–	3.76		0.0565	0.5	0.24	–	1.02		0.0637	0.51	0.25	–	1.04
8:128208369	rs138042437	G	A		3.21e-08	12.58	5.13	–	30.85		4.8	0.000679	1.94	–	11.85		0.00188	4.3	1.71	–	10.78		6.4e-12	8.67	4.68	–	16.06		4.46e-12	8.85	4.77	–	16.4
8:128209378	rs148702520	G	A		0.024	0.39	0.17	–	0.88		0.78	1.22	0.3	–	4.89		0.886	0.9	0.22	–	3.76		0.082	0.54	0.27	–	1.08		0.0917	0.55	0.27	–	1.1
8:128210356	rs79797202	G	A		0.00505	0.69	0.53	–	0.89		0.875	0.97	0.64	–	1.46		0.826	1.05	0.68	–	1.61		0.0115	0.75	0.6	–	0.94		0.0113	0.75	0.6	–	0.94
8:128211972	rs75650427	G	A		0.0406	0.68	0.47	–	0.98		0.399	0.8	0.48	–	1.34		0.576	0.86	0.51	–	1.46		0.0106	0.68	0.5	–	0.91		0.00892	0.67	0.5	–	0.91
8:128223315	rs1542957	C	G		0.0313	0.89	0.81	–	0.99		0.937	0.99	0.85	–	1.16		0.974	1	0.85	–	1.18		0.05	0.92	0.84	–	1		0.0555	0.92	0.85	–	1
8:128225509	rs117387242	T	C		0.0387	0.59	0.36	–	0.97		0.198	1.68	0.76	–	3.67		0.281	1.56	0.7	–	3.5		0.283	0.8	0.52	–	1.21		0.266	0.79	0.52	–	1.2
8:128228847	rs74631227	G	A		0.000768	0.68	0.54	–	0.85		0.163	0.77	0.54	–	1.11		0.248	0.8	0.55	–	1.17		0.000335	0.71	0.58	–	0.85		0.00026	0.7	0.58	–	0.85
8:128231945	rs16902043	G	A		0.0191	0.89	0.81	–	0.98		0.685	0.97	0.83	–	1.13		0.654	0.96	0.82	–	1.13		0.0323	0.92	0.85	–	0.99		0.0345	0.92	0.85	–	0.99
8:128232047	rs7013433	A	T		0.0396	0.91	0.82	–	1		0.559	0.96	0.82	–	1.11		0.549	0.95	0.82	–	1.11		0.049	0.92	0.85	–	1		0.0599	0.93	0.86	–	1
8:128232067	rs192854355	C	G		0.00482	0.31	0.14	–	0.7		0.525	1.63	0.36	–	7.29		0.882	1.12	0.24	–	5.24		0.0376	0.47	0.23	–	0.96		0.0422	0.48	0.24	–	0.97
8:128236556	rs78980680	A	G		0.000761	1.57	1.21	–	2.05		0.467	1.16	0.78	–	1.7		0.318	1.23	0.82	–	1.83		0.000963	1.43	1.16	–	1.77		0.00113	1.42	1.15	–	1.76
8:128237606	rs73351748	G	A		0.0352	1.39	1.02	–	1.89		0.000442	2.18	1.41	–	3.36		0.000323	2.3	1.46	–	3.63		0.000407	1.57	1.22	–	2.01		0.000461	1.56	1.22	–	2
8:128240119	rs193113199	G	T		0.0405	3.05	1.05	–	8.87		0.78	1.22	0.3	–	4.89		0.821	1.18	0.28	–	4.89		0.0439	2.26	1.02	–	5.01		0.0409	2.3	1.04	–	5.11
8:128243131	rs16902048	C	A		0.0396	1.38	1.02	–	1.87		0.000442	2.18	1.41	–	3.36		0.000323	2.3	1.46	–	3.63		0.000477	1.56	1.22	–	2		0.000562	1.55	1.21	–	1.99
8:128243374	rs142952384	G	A		0.000349	2.36	1.47	–	3.77		0.000339	3.16	1.68	–	5.91		0.000321	3.36	1.74	–	6.51		1.51e-06	2.5	1.72	–	3.64		1.66e-06	2.5	1.72	–	3.63
8:128250570	rs11995647	G	A		0.0447	1.37	1.01	–	1.85		0.000625	2.14	1.38	–	3.3		0.000428	2.27	1.44	–	3.58		0.000629	1.54	1.2	–	1.98		0.000711	1.54	1.2	–	1.97
8:128252087	rs190114673	C	A		0.0319	2.46	1.08	–	5.6		0.129	2.86	0.74	–	11.1		0.12	3.09	0.75	–	12.78		0.0062	2.65	1.32	–	5.34		0.00665	2.63	1.31	–	5.3
8:128264705	rs3847133	C	G		0.0455	0.88	0.79	–	1		0.139	0.87	0.72	–	1.05		0.198	0.88	0.72	–	1.07		0.00899	0.88	0.79	–	0.97		0.00855	0.88	0.79	–	0.97
8:128265143	rs190558766	A	C		0.0261	3.33	1.15	–	9.62		*‡0.074	¥	0.76	–	¥		‡						0.00495	4.53	1.58	–	13.01		0.00581	4.41	1.54	–	12.66
8:128267996	rs112021566	G	C		0.0157	0.65	0.46	–	0.92		0.809	1.06	0.64	–	1.75		0.478	1.21	0.72	–	2.04		0.0475	0.75	0.57	–	1		0.0453	0.75	0.56	–	0.99
8:128268715	rs62529471	T	C		0.0347	0.88	0.78	–	0.99		0.0453	0.83	0.69	–	1		0.0608	0.83	0.69	–	1.01		0.00171	0.85	0.77	–	0.94		0.00163	0.85	0.77	–	0.94
8:128272220	rs1868907	T	G		0.0316	1.12	1.01	–	1.24		0.15	1.12	0.96	–	1.31		0.0827	1.15	0.98	–	1.36		0.00465	1.13	1.04	–	1.23		0.00467	1.13	1.04	–	1.23
8:128277457	rs187693252	T	G		0.000158	0.35	0.2	–	0.6		0.152	0.57	0.27	–	1.23		0.148	0.56	0.26	–	1.23		3.71e-05	0.39	0.25	–	0.61		3.95e-05	0.39	0.25	–	0.61
8:128277639	rs16902056	C	A		0.000889	1.35	1.13	–	1.62		0.937	1.01	0.78	–	1.3		0.613	1.07	0.82	–	1.39		0.00583	1.22	1.06	–	1.41		0.00699	1.22	1.06	–	1.4
8:128278313	rs2122835	T	G		0.0115	1.14	1.03	–	1.26		0.269	1.09	0.94	–	1.27		0.178	1.12	0.95	–	1.31		0.00223	1.14	1.05	–	1.24		0.00226	1.14	1.05	–	1.24
8:128280955	rs373621589	A	C		0.0273	0.78	0.62	–	0.97		0.737	0.94	0.64	–	1.38		0.786	0.95	0.63	–	1.41		0.081	0.84	0.7	–	1.02		0.11	0.85	0.7	–	1.04
8:128281542	rs76895997	T	C		0.0273	0.78	0.62	–	0.97		0.737	0.94	0.64	–	1.38		0.786	0.95	0.63	–	1.41		0.081	0.84	0.7	–	1.02		0.111	0.85	0.7	–	1.04
8:128281551	rs76668408	C	T		0.0273	0.78	0.62	–	0.97		0.737	0.94	0.64	–	1.38		0.786	0.95	0.63	–	1.41		0.081	0.84	0.7	–	1.02		0.111	0.85	0.7	–	1.04
8:128281644	rs283732	C	T		0.00043	1.22	1.09	–	1.37		0.0513	1.18	1	–	1.39		0.0245	1.22	1.03	–	1.45		4.86e-05	1.21	1.1	–	1.32		6.48e-05	1.21	1.1	–	1.32
8:128281690	rs12549405	G	A		0.0273	0.78	0.62	–	0.97		0.737	0.94	0.64	–	1.38		0.786	0.95	0.63	–	1.41		0.081	0.84	0.7	–	1.02		0.111	0.85	0.7	–	1.04
8:128281901	rs283731	T	C		0.000667	1.22	1.09	–	1.36		0.0538	1.18	1	–	1.39		0.0253	1.22	1.02	–	1.45		8.11e-05	1.2	1.1	–	1.32		0.000106	1.2	1.09	–	1.32
8:128281911	rs1011387	G	A		0.0468	0.8	0.64	–	1		0.754	0.94	0.64	–	1.38		0.837	0.96	0.64	–	1.43		0.121	0.86	0.71	–	1.04		0.175	0.88	0.72	–	1.06
8:128284766	rs13262081	C	G		0.0352	0.88	0.78	–	0.99		0.016	0.79	0.65	–	0.96		0.0569	0.83	0.68	–	1.01		0.00168	0.85	0.77	–	0.94		0.0011	0.85	0.77	–	0.94
8:128285408	rs201885483	D	I		5.76e-07	12.87	4.73	–	35.06		2.61	0.0133	1.22	–	5.59		0.0153	2.64	1.2	–	5.77		8.54e-10	5.7	3.27	–	9.95		6.6e-10	5.78	3.31	–	10.09
8:128286516	rs13280181	T	A		0.0357	0.88	0.78	–	0.99		0.0184	0.8	0.66	–	0.96		0.0647	0.83	0.68	–	1.01		0.00189	0.85	0.77	–	0.94		0.00124	0.85	0.77	–	0.94
8:128286567	rs166900	T	C		0.000361	1.23	1.1	–	1.37		0.0641	1.17	0.99	–	1.38		0.034	1.21	1.01	–	1.43		4.48e-05	1.21	1.1	–	1.33		5.5e-05	1.21	1.1	–	1.32
8:128291366	rs370874	C	T		0.00274	1.18	1.06	–	1.32		0.0746	1.16	0.99	–	1.37		0.0407	1.2	1.01	–	1.42		0.000358	1.18	1.08	–	1.29		0.00044	1.18	1.07	–	1.29
8:128292843	rs924992	G	A		0.0435	0.79	0.63	–	0.99		0.673	0.92	0.63	–	1.35		0.746	0.94	0.63	–	1.4		0.0997	0.85	0.7	–	1.03		0.135	0.86	0.71	–	1.05
8:128293284	rs11992992	T	A		0.0391	0.79	0.63	–	0.99		0.673	0.92	0.63	–	1.35		0.746	0.94	0.63	–	1.4		0.0914	0.85	0.7	–	1.03		0.124	0.86	0.71	–	1.04
8:128293466	rs185852	A	G		0.000349	1.23	1.1	–	1.37		0.0927	1.16	0.98	–	1.37		0.0514	1.19	1	–	1.42		4.05e-05	1.21	1.11	–	1.33		4.91e-05	1.21	1.1	–	1.33
8:128295710	rs412835	C	A		0.0368	1.1	1.01	–	1.21		0.959	1	0.86	–	1.15		0.621	1.04	0.89	–	1.21		0.0964	1.07	0.99	–	1.15		0.114	1.06	0.99	–	1.15
8:128296664	rs438783	A	G		0.00165	1.19	1.07	–	1.33		0.109	1.15	0.97	–	1.36		0.062	1.18	0.99	–	1.41		0.000278	1.18	1.08	–	1.3		0.000359	1.18	1.08	–	1.29
8:128297971	rs8180882	C	T		0.0406	0.79	0.63	–	0.99		0.673	0.92	0.63	–	1.35		0.746	0.94	0.63	–	1.4		0.0968	0.85	0.7	–	1.03		0.131	0.86	0.71	–	1.05
8:128298211	rs6980979	C	T		0.0249	0.88	0.79	–	0.98		0.0304	0.83	0.7	–	0.98		0.0861	0.86	0.72	–	1.02		0.00239	0.87	0.8	–	0.95		0.00268	0.87	0.8	–	0.95
8:128299175	rs283702	C	T		0.00145	1.2	1.07	–	1.34		0.124	1.14	0.97	–	1.34		0.0745	1.17	0.98	–	1.39		0.000429	1.18	1.07	–	1.29		0.000551	1.17	1.07	–	1.28
8:128300999	rs12707923	T	C		0.0328	0.88	0.78	–	0.99		0.0103	0.78	0.64	–	0.94		0.0467	0.82	0.67	–	1		0.00116	0.85	0.77	–	0.94		0.000766	0.84	0.76	–	0.93
8:128302639	rs17378569	T	C		0.0471	0.91	0.83	–	1		0.43	0.94	0.82	–	1.09		0.253	0.92	0.79	–	1.06		0.0437	0.92	0.86	–	1		0.0429	0.92	0.86	–	1
8:128303557	rs283715	T	C		0.000637	1.22	1.09	–	1.36		0.138	1.14	0.96	–	1.35		0.0861	1.17	0.98	–	1.39		0.000152	1.2	1.09	–	1.31		0.000187	1.19	1.09	–	1.31
8:128305167	rs283716	A	C		0.00052	1.21	1.09	–	1.35		0.248	1.1	0.94	–	1.29		0.27	1.1	0.93	–	1.3		0.000104	1.19	1.09	–	1.3		0.000121	1.19	1.09	–	1.3
8:128307082	rs283718	C	T		0.000673	1.18	1.07	–	1.3		0.317	1.08	0.93	–	1.24		0.21	1.1	0.95	–	1.28		0.000493	1.15	1.06	–	1.24		0.000475	1.15	1.06	–	1.24
8:128307797	rs17450865	C	T		0.0433	0.87	0.77	–	1		0.0123	0.77	0.62	–	0.94		0.0493	0.81	0.65	–	1		0.00111	0.84	0.75	–	0.93		0.000792	0.83	0.75	–	0.93
8:128307955	rs13251915	T	C		1.74e-06	1.3	1.17	–	1.45		0.000196	1.37	1.16	–	1.61		0.000473	1.36	1.14	–	1.61		6.1e-10	1.33	1.21	–	1.45		3.28e-10	1.33	1.22	–	1.46
8:128309188	rs7822551	A	G		0.043	0.87	0.77	–	1		0.0214	0.79	0.64	–	0.97		0.0834	0.83	0.67	–	1.03		0.00149	0.84	0.75	–	0.94		0.00122	0.84	0.75	–	0.93
8:128309965	rs283720	A	G		0.000363	1.21	1.09	–	1.34		0.00215	1.28	1.09	–	1.49		0.00256	1.28	1.09	–	1.51		5.85e-07	1.24	1.14	–	1.35		4.98e-07	1.24	1.14	–	1.36
8:128312996	rs112983285	T	G		0.0265	0.71	0.52	–	0.96		0.592	0.87	0.52	–	1.45		0.663	0.89	0.52	–	1.52		0.0436	0.76	0.59	–	0.99		0.0491	0.77	0.59	–	1
8:128314081	rs16902085	G	A		0.0067	0.78	0.65	–	0.93		0.996	1	0.77	–	1.3		0.885	1.02	0.78	–	1.34		0.0108	0.83	0.71	–	0.96		0.00964	0.82	0.71	–	0.95
8:128318755	rs10107982	C	T		0.0017	0.85	0.76	–	0.94		0.0219	0.82	0.7	–	0.97		0.0462	0.84	0.71	–	1		4.34e-05	0.83	0.76	–	0.91		3.01e-05	0.83	0.76	–	0.91
8:128320346	rs16902094	G	A		4.62e-07	1.4	1.23	–	1.6		0.00145	1.38	1.13	–	1.68		0.00208	1.38	1.12	–	1.69		1.15e-09	1.4	1.25	–	1.56		9.39e-10	1.4	1.26	–	1.56
8:128320976	rs74822356	G	C		1.73e-08	1.45	1.28	–	1.65		0.00439	1.33	1.09	–	1.61		0.0065	1.32	1.08	–	1.62		1.03e-10	1.42	1.28	–	1.58		9e-11	1.42	1.28	–	1.58
8:128321202	rs7838810	C	T		0.000459	0.84	0.76	–	0.93		0.02	0.83	0.71	–	0.97		0.0372	0.84	0.72	–	0.99		1.7e-05	0.84	0.77	–	0.91		1.32e-05	0.83	0.77	–	0.9
8:128321411	rs453875	A	G		0.00189	0.86	0.78	–	0.95		0.183	0.91	0.78	–	1.05		0.252	0.91	0.79	–	1.07		0.000628	0.87	0.81	–	0.94		0.000483	0.87	0.8	–	0.94
8:128321413	rs72728057	C	A		2.44e-08	1.45	1.27	–	1.65		0.00372	1.33	1.1	–	1.62		0.00542	1.33	1.09	–	1.63		1.19e-10	1.42	1.27	–	1.58		1.01e-10	1.42	1.28	–	1.58
8:128321483	rs72728059	C	T		3.99e-08	1.44	1.26	–	1.64		0.00372	1.33	1.1	–	1.62		0.00542	1.33	1.09	–	1.63		1.83e-10	1.41	1.27	–	1.57		1.58e-10	1.41	1.27	–	1.57
8:128321583	rs72728061	C	T		2.44e-08	1.45	1.27	–	1.65		0.00372	1.33	1.1	–	1.62		0.00542	1.33	1.09	–	1.63		1.19e-10	1.42	1.27	–	1.58		1.01e-10	1.42	1.28	–	1.58
8:128321684	rs16902095	T	G		1.94e-07	1.42	1.24	–	1.61		0.00243	1.35	1.11	–	1.65		0.00402	1.35	1.1	–	1.65		7e-10	1.4	1.26	–	1.56		5.77e-10	1.4	1.26	–	1.56
8:128323157	rs60163266	A	G		6.57e-07	1.4	1.22	–	1.6		0.00076	1.41	1.15	–	1.72		0.00116	1.41	1.15	–	1.73		7.35e-10	1.41	1.26	–	1.57		5.72e-10	1.41	1.27	–	1.57
8:128323181	rs445114	C	T		0.00177	0.86	0.78	–	0.94		0.00381	0.8	0.69	–	0.93		0.00892	0.81	0.69	–	0.95		1.43e-05	0.84	0.77	–	0.91		1.31e-05	0.84	0.77	–	0.91
8:128323724	rs56736364	T	C		8.13e-07	1.39	1.22	–	1.59		0.00076	1.41	1.15	–	1.72		0.00116	1.41	1.15	–	1.73		8.98e-10	1.4	1.26	–	1.56		7.03e-10	1.41	1.26	–	1.57
8:128323731	rs34585331	G	T		2.43e-07	1.41	1.24	–	1.61		0.00191	1.37	1.12	–	1.66		0.00327	1.36	1.11	–	1.67		5.81e-10	1.41	1.26	–	1.57		4.72e-10	1.41	1.27	–	1.57
8:128323819	rs378854	T	C		0.00364	0.86	0.78	–	0.95		0.00154	0.78	0.67	–	0.91		0.00371	0.79	0.67	–	0.93		1.48e-05	0.84	0.77	–	0.91		7.13e-06	0.83	0.77	–	0.9
8:128323874	rs421094	A	G		0.00216	0.86	0.78	–	0.95		0.00179	0.78	0.67	–	0.91		0.00443	0.79	0.68	–	0.93		1.18e-05	0.83	0.77	–	0.9		9.45e-06	0.83	0.77	–	0.9
8:128323891	rs4506170	C	T		3.51e-08	1.44	1.27	–	1.64		0.00321	1.34	1.1	–	1.63		0.00544	1.33	1.09	–	1.63		1.31e-10	1.42	1.27	–	1.58		1.11e-10	1.42	1.28	–	1.58
8:128327641	rs618477	G	C		0.000664	0.84	0.77	–	0.93		0.00272	0.79	0.68	–	0.92		0.00714	0.8	0.69	–	0.94		4.35e-06	0.83	0.76	–	0.9		3.4e-06	0.82	0.76	–	0.89
8:128330539	rs181069596	C	G		1.71e-07	4.92	2.71	–	8.94		0.0142	1.93	1.14	–	3.28		0.028	1.83	1.07	–	3.12		3.7e-08	2.83	1.95	–	4.1		3.39e-08	2.84	1.96	–	4.12
8:128333180	rs622856	T	C		0.000564	0.84	0.76	–	0.93		0.00222	0.79	0.68	–	0.92		0.00674	0.8	0.68	–	0.94		3.35e-06	0.83	0.76	–	0.89		2.75e-06	0.82	0.76	–	0.89
8:128333181	rs622853	A	G		0.000636	0.84	0.76	–	0.93		0.0025	0.79	0.68	–	0.92		0.00717	0.8	0.69	–	0.94		4.26e-06	0.83	0.76	–	0.9		3.1e-06	0.82	0.76	–	0.89
8:128333220	rs72712308	C	T		1.72e-07	1.42	1.25	–	1.62		0.00187	1.37	1.12	–	1.66		0.00299	1.36	1.11	–	1.67		4.2e-10	1.41	1.27	–	1.57		3.34e-10	1.41	1.27	–	1.58
8:128333565	rs72712310	A	G		1.72e-07	1.42	1.25	–	1.62		0.00187	1.37	1.12	–	1.66		0.00299	1.36	1.11	–	1.67		4.2e-10	1.41	1.27	–	1.57		3.34e-10	1.41	1.27	–	1.58
8:128334245	rs366991	G	A		0.00101	0.85	0.77	–	0.94		0.00191	0.78	0.67	–	0.91		0.00568	0.8	0.68	–	0.94		4.3e-06	0.83	0.76	–	0.9		2.05e-06	0.82	0.76	–	0.89
8:128334900	rs13256367	C	A		0.000717	0.84	0.76	–	0.93		0.0169	0.83	0.71	–	0.97		0.0334	0.84	0.72	–	0.99		2.06e-05	0.84	0.77	–	0.91		1.16e-05	0.83	0.77	–	0.9
8:128335079	rs55717424	G	A		2.15e-07	1.42	1.24	–	1.62		0.00218	1.36	1.12	–	1.66		0.00327	1.36	1.11	–	1.67		6.28e-10	1.4	1.26	–	1.56		4.09e-10	1.41	1.27	–	1.57
8:128335526	rs62516012	G	C		0.00204	0.85	0.77	–	0.94		0.0321	0.84	0.71	–	0.98		0.0577	0.85	0.72	–	1.01		9.68e-05	0.84	0.77	–	0.92		6.82e-05	0.84	0.77	–	0.91
8:128335536	rs58104177	A	G		2.15e-07	1.42	1.24	–	1.62		0.00218	1.36	1.12	–	1.66		0.00327	1.36	1.11	–	1.67		6.28e-10	1.4	1.26	–	1.56		4.09e-10	1.41	1.27	–	1.57
8:128335673	rs620861	A	G		0.000683	0.84	0.77	–	0.93		0.00222	0.79	0.68	–	0.92		0.00664	0.8	0.68	–	0.94		4.13e-06	0.83	0.76	–	0.9		2.98e-06	0.82	0.76	–	0.89
8:128335796	rs443053	T	G		0.00056	0.84	0.76	–	0.93		0.00277	0.79	0.68	–	0.92		0.00795	0.81	0.69	–	0.95		4.05e-06	0.83	0.76	–	0.9		2.97e-06	0.82	0.76	–	0.89
8:128336053	rs72712332	G	C		1.7e-07	1.42	1.25	–	1.62		0.00254	1.35	1.11	–	1.65		0.00383	1.35	1.1	–	1.66		5.9e-10	1.41	1.26	–	1.57		3.88e-10	1.41	1.27	–	1.57
8:128336664	rs72712334	C	A		1.7e-07	1.42	1.25	–	1.62		0.00254	1.35	1.11	–	1.65		0.00383	1.35	1.1	–	1.66		5.9e-10	1.41	1.26	–	1.57		3.88e-10	1.41	1.27	–	1.57
8:128337272	rs201361304	I	D		1.3e-07	9.21	4.04	–	21		0.000598	2.91	1.58	–	5.34		0.000997	2.85	1.53	–	5.31		1.85e-10	4.47	2.82	–	7.08		1.61e-10	4.5	2.84	–	7.13
8:128337279	rs2100115	A	G		0.0214	1.23	1.03	–	1.47		0.0332	1.35	1.02	–	1.77		0.0385	1.35	1.02	–	1.8		0.00093	1.28	1.11	–	1.48		0.000761	1.29	1.11	–	1.49
8:128338258	rs72712335	A	G		1.91e-07	1.42	1.24	–	1.62		0.00218	1.36	1.12	–	1.66		0.00327	1.36	1.11	–	1.67		5.51e-10	1.41	1.26	–	1.57		3.6e-10	1.41	1.27	–	1.57
8:128338702	rs1395287	G	C		0.00064	0.84	0.76	–	0.93		0.0191	0.83	0.71	–	0.97		0.0366	0.84	0.72	–	0.99		2.02e-05	0.84	0.77	–	0.91		1.15e-05	0.83	0.77	–	0.9
8:128340124	rs16902101	G	C		1.88e-07	1.42	1.24	–	1.62		0.00218	1.36	1.12	–	1.66		0.00327	1.36	1.11	–	1.67		5.7e-10	1.41	1.26	–	1.57		3.87e-10	1.41	1.27	–	1.57
8:128340221	rs16902102	A	C		1.33e-07	1.43	1.25	–	1.63		0.00218	1.36	1.12	–	1.66		0.00327	1.36	1.11	–	1.67		4.08e-10	1.41	1.27	–	1.57		2.76e-10	1.42	1.27	–	1.58
8:128340374	rs16902103	C	A		1.7e-07	1.42	1.25	–	1.62		0.00254	1.35	1.11	–	1.65		0.00383	1.35	1.1	–	1.66		5.9e-10	1.41	1.26	–	1.57		3.88e-10	1.41	1.27	–	1.57
8:128340537	rs72712338	T	A		1.7e-07	1.42	1.25	–	1.62		0.00253	1.36	1.11	–	1.65		0.004	1.35	1.1	–	1.66		5.36e-10	1.41	1.26	–	1.57		3.5e-10	1.41	1.27	–	1.58
8:128340554	rs72712339	T	C		1.36e-07	1.42	1.25	–	1.63		0.00217	1.36	1.12	–	1.66		0.00367	1.36	1.1	–	1.66		3.58e-10	1.41	1.27	–	1.57		2.86e-10	1.42	1.27	–	1.58
8:128340908	rs16902104	T	C		1.22e-07	1.43	1.25	–	1.63		0.0026	1.35	1.11	–	1.65		0.00426	1.35	1.1	–	1.65		4.2e-10	1.41	1.27	–	1.57		3.46e-10	1.41	1.27	–	1.58
8:128341103	rs1668875	C	G		0.000123	0.83	0.75	–	0.91		0.2	0.91	0.78	–	1.05		0.333	0.93	0.79	–	1.08		7.12e-05	0.85	0.79	–	0.92		5.17e-05	0.85	0.78	–	0.92
8:128341680	rs587948	G	T		7.51e-05	0.82	0.75	–	0.91		0.155	0.9	0.78	–	1.04		0.265	0.92	0.79	–	1.07		3.57e-05	0.85	0.78	–	0.92		2.5e-05	0.84	0.78	–	0.91
8:128341727	rs623401	G	C		7.51e-05	0.82	0.75	–	0.91		0.155	0.9	0.78	–	1.04		0.265	0.92	0.79	–	1.07		3.57e-05	0.85	0.78	–	0.92		2.5e-05	0.84	0.78	–	0.91
8:128341810	rs60497658	C	T		9e-08	1.43	1.25	–	1.63		0.00129	1.38	1.13	–	1.67		0.00194	1.38	1.12	–	1.69		1.7e-10	1.42	1.27	–	1.58		1.07e-10	1.42	1.28	–	1.59
8:128342114	rs35049703	A	C		0.000247	0.83	0.75	–	0.92		0.0169	0.83	0.71	–	0.97		0.0352	0.84	0.72	–	0.99		1.01e-05	0.83	0.77	–	0.9		5.58e-06	0.83	0.76	–	0.9
8:128342154	rs10956359	C	T		0.00062	0.83	0.75	–	0.93		0.0251	0.83	0.7	–	0.98		0.0453	0.84	0.71	–	1		3.05e-05	0.83	0.76	–	0.91		3.06e-05	0.83	0.76	–	0.91
8:128342626	rs72712344	T	G		2.5e-07	1.41	1.24	–	1.6		0.00245	1.35	1.11	–	1.63		0.00397	1.34	1.1	–	1.64		8.95e-10	1.39	1.25	–	1.55		5.68e-10	1.4	1.26	–	1.56
8:128342866	rs17464492	G	A		0.00505	0.86	0.78	–	0.96		0.0471	0.85	0.72	–	1		0.0761	0.86	0.72	–	1.02		0.000241	0.85	0.78	–	0.93		0.000176	0.85	0.78	–	0.92
8:128343711	rs12156231	T	C		0.0322	0.7	0.5	–	0.97		0.329	0.75	0.43	–	1.33		0.266	0.72	0.4	–	1.29		0.028	0.73	0.55	–	0.97		0.0313	0.73	0.55	–	0.97
8:128347404	rs566602041	T	A		0.0351	0.27	0.08	–	0.91		0.844	1.22	0.17	–	8.67		0.899	1.14	0.14	–	9.26		0.0888	0.41	0.15	–	1.14		0.0824	0.41	0.15	–	1.12
8:128361642	rs182015425	T	C		0.0184	0.27	0.09	–	0.8		0.969	0.97	0.26	–	3.64		0.844	0.87	0.22	–	3.41		0.037	0.41	0.18	–	0.95		0.0405	0.42	0.18	–	0.96
8:128376862	rs117627785	T	C		0.00653	1.6	1.14	–	2.24		0.977	0.99	0.56	–	1.76		0.968	1.01	0.56	–	1.83		0.00627	1.48	1.12	–	1.96		0.00775	1.47	1.11	–	1.94
8:128377072	rs140695914	G	A		0.0238	2.43	1.13	–	5.26		0.0478	2.67	1.01	–	7.06		0.0672	2.54	0.94	–	6.87		0.00415	2.4	1.32	–	4.36		0.00475	2.37	1.3	–	4.31
8:128379373	rs193159471	T	G		0.0336	0.31	0.1	–	0.91		0.889	1.22	0.08	–	19.51		0.675	1.9	0.09	–	38.3		0.0888	0.41	0.15	–	1.14		0.0939	0.42	0.15	–	1.16
8:128380384	rs146836668	A	G		8.11e-07	2.62	1.79	–	3.84		0.0526	1.74	0.99	–	3.04		0.0386	1.85	1.03	–	3.31		3.22e-08	2.38	1.75	–	3.23		2.09e-08	2.41	1.77	–	3.28
8:128384083	rs193037575	T	G		0.0273	1.58	1.05	–	2.37		0.218	1.5	0.79	–	2.88		0.124	1.7	0.86	–	3.36		0.00623	1.61	1.14	–	2.26		0.00701	1.6	1.14	–	2.24
8:128384200	rs117202879	C	A		0.0452	0.76	0.58	–	0.99		0.00121	0.5	0.33	–	0.76		0.00336	0.52	0.33	–	0.8		0.000125	0.65	0.52	–	0.81		0.000115	0.65	0.52	–	0.81
8:128389666	rs144827265	A	G		0.0434	1.56	1.01	–	2.41		0.163	1.62	0.82	–	3.21		0.0987	1.82	0.89	–	3.71		0.00928	1.62	1.13	–	2.32		0.0101	1.61	1.12	–	2.31
8:128399100	rs4871021	A	G		0.0215	1.21	1.03	–	1.42		0.0409	1.29	1.01	–	1.64		0.05	1.29	1	–	1.66		0.00221	1.23	1.08	–	1.41		0.00148	1.24	1.09	–	1.42
8:128402953	rs10441525	C	T		0.000202	1.31	1.13	–	1.5		1.72e-05	1.59	1.29	–	1.97		5.71e-06	1.67	1.34	–	2.08		3.36e-08	1.39	1.24	–	1.56		3.4e-08	1.39	1.24	–	1.56
8:128405072	rs16902147	C	T		0.000243	1.62	1.25	–	2.1		0.0917	1.43	0.94	–	2.15		0.101	1.43	0.93	–	2.19		1.57e-05	1.61	1.3	–	1.99		8.98e-06	1.63	1.31	–	2.02
8:128405361	rs75535472	A	C		0.0168	0.58	0.37	–	0.91		0.145	0.54	0.23	–	1.24		0.114	0.49	0.21	–	1.18		0.00814	0.59	0.4	–	0.87		0.00971	0.6	0.41	–	0.88
8:128405832	rs78286574	A	G		6.71e-05	1.47	1.22	–	1.78		0.101	1.26	0.96	–	1.65		0.0826	1.28	0.97	–	1.7		3.64e-05	1.38	1.18	–	1.61		3.6e-05	1.38	1.18	–	1.61
8:128406325	rs75078154	G	A		3.18e-05	1.5	1.24	–	1.81		0.0994	1.26	0.96	–	1.65		0.0686	1.3	0.98	–	1.72		1.86e-05	1.4	1.2	–	1.62		1.36e-05	1.4	1.21	–	1.64
8:128407105	rs16902149	C	G		2.12e-05	1.51	1.25	–	1.83		0.151	1.22	0.93	–	1.6		0.108	1.26	0.95	–	1.67		2.21e-05	1.39	1.19	–	1.62		1.35e-05	1.41	1.21	–	1.64
8:128407369	rs76008904	G	C		2.12e-05	1.51	1.25	–	1.83		0.119	1.24	0.95	–	1.63		0.0897	1.28	0.96	–	1.7		1.35e-05	1.41	1.21	–	1.64		1.34e-05	1.41	1.21	–	1.64
8:128407443	rs10505477	G	A		2.76e-08	0.77	0.7	–	0.84		8.76e-05	0.75	0.65	–	0.87		1.73e-05	0.72	0.62	–	0.84		9.23e-12	0.77	0.71	–	0.83		3.3e-12	0.76	0.71	–	0.82
8:128407961	rs16902152	A	G		2.92e-05	1.5	1.24	–	1.81		0.17	1.21	0.92	–	1.59		0.124	1.25	0.94	–	1.65		3.08e-05	1.38	1.19	–	1.61		1.83e-05	1.4	1.2	–	1.62
8:128408061	rs58809953	T	C		0.000564	1.37	1.15	–	1.64		0.29	1.15	0.89	–	1.49		0.241	1.18	0.9	–	1.54		0.000663	1.28	1.11	–	1.48		0.000558	1.29	1.12	–	1.49
8:128408116	rs10505476	T	C		0.00119	1.19	1.07	–	1.31		0.262	1.1	0.93	–	1.29		0.167	1.12	0.95	–	1.33		0.000624	1.16	1.07	–	1.26		0.000248	1.17	1.08	–	1.28
8:128408645	rs78654475	A	C		2.12e-05	1.51	1.25	–	1.83		0.119	1.24	0.95	–	1.63		0.0897	1.28	0.96	–	1.7		1.35e-05	1.41	1.21	–	1.64		1.34e-05	1.41	1.21	–	1.64
8:128410948	rs12682374	G	C		4.9e-08	0.77	0.7	–	0.85		3.73e-05	0.74	0.64	–	0.85		1.11e-05	0.72	0.62	–	0.83		8.35e-12	0.77	0.71	–	0.83		2.91e-12	0.76	0.7	–	0.82
8:128412010	rs17467139	G	A		1.8e-05	1.54	1.26	–	1.87		0.0438	1.34	1.01	–	1.78		0.0418	1.36	1.01	–	1.82		3.29e-06	1.46	1.24	–	1.71		3.22e-06	1.46	1.24	–	1.71
8:128413147	rs10808556	C	T		0.000171	1.19	1.09	–	1.31		0.242	1.09	0.94	–	1.26		0.158	1.11	0.96	–	1.29		9.98e-05	1.16	1.08	–	1.26		5.82e-05	1.17	1.08	–	1.26
8:128413305	rs6983267	T	G		3.81e-08	0.77	0.7	–	0.85		4.75e-05	0.74	0.64	–	0.86		1.28e-05	0.72	0.62	–	0.83		3.89e-12	0.76	0.71	–	0.82		1.12e-12	0.76	0.7	–	0.82
8:128414371	rs77187713	T	C		0.00131	1.31	1.11	–	1.55		4.6e-07	1.94	1.5	–	2.5		2.22e-07	2.04	1.56	–	2.67		8.37e-08	1.46	1.27	–	1.68		9.02e-08	1.46	1.27	–	1.67
8:128414498	rs3847137	C	T		0.000267	1.19	1.08	–	1.3		0.238	1.09	0.94	–	1.26		0.161	1.11	0.96	–	1.29		0.000172	1.16	1.07	–	1.25		0.000107	1.16	1.08	–	1.26
8:128414892	rs7013278	T	C		0.000467	1.18	1.08	–	1.3		0.0981	1.13	0.98	–	1.31		0.0825	1.14	0.98	–	1.33		0.000103	1.17	1.08	–	1.26		8.36e-05	1.17	1.08	–	1.27
8:128415734	rs11997201	C	G		0.000555	1.18	1.07	–	1.3		0.0968	1.13	0.98	–	1.31		0.0844	1.14	0.98	–	1.33		0.000115	1.17	1.08	–	1.26		9.12e-05	1.17	1.08	–	1.26
8:128417504	rs10505474	T	C		0.000203	1.19	1.09	–	1.31		0.226	1.09	0.95	–	1.26		0.137	1.12	0.96	–	1.3		0.000112	1.16	1.08	–	1.25		5.65e-05	1.17	1.08	–	1.26
8:128418882	rs118097379	T	C		1.79e-05	1.53	1.26	–	1.85		0.0788	1.29	0.97	–	1.7		0.0668	1.31	0.98	–	1.75		6.1e-06	1.43	1.23	–	1.67		6.17e-06	1.43	1.23	–	1.67
8:128419789	rs34886083	T	C		2.04e-05	1.52	1.25	–	1.85		0.079	1.28	0.97	–	1.69		0.0663	1.31	0.98	–	1.75		7.81e-06	1.42	1.22	–	1.66		6.31e-06	1.43	1.22	–	1.67
8:128420117	rs2060776	G	T		0.000245	1.19	1.08	–	1.3		0.228	1.09	0.95	–	1.26		0.147	1.12	0.96	–	1.29		0.000142	1.16	1.07	–	1.25		7.5e-05	1.17	1.08	–	1.26
8:128420712	rs6983549	G	A		0.000416	1.19	1.08	–	1.3		0.0872	1.14	0.98	–	1.32		0.0719	1.15	0.99	–	1.34		8.33e-05	1.17	1.08	–	1.27		7e-05	1.17	1.08	–	1.27
8:128421128	rs11778075	G	T		0.000279	1.19	1.08	–	1.3		0.231	1.09	0.95	–	1.26		0.144	1.12	0.96	–	1.3		0.000161	1.16	1.07	–	1.25		8.68e-05	1.17	1.08	–	1.26
8:128421348	rs11784983	A	G		0.000247	1.19	1.08	–	1.3		0.231	1.09	0.95	–	1.26		0.144	1.12	0.96	–	1.3		0.000146	1.16	1.07	–	1.25		7.84e-05	1.17	1.08	–	1.26
8:128421785	rs4871788	G	A		0.000196	1.19	1.09	–	1.31		0.175	1.1	0.96	–	1.27		0.107	1.13	0.97	–	1.31		7.37e-05	1.17	1.08	–	1.26		4.9e-05	1.17	1.09	–	1.27
8:128422098	rs11998706	C	G		0.000279	1.19	1.08	–	1.3		0.206	1.1	0.95	–	1.26		0.126	1.12	0.97	–	1.3		0.000134	1.16	1.08	–	1.25		7.94e-05	1.17	1.08	–	1.26
8:128422488	rs12678562	A	G		0.000279	1.19	1.08	–	1.3		0.206	1.1	0.95	–	1.26		0.126	1.12	0.97	–	1.3		0.000134	1.16	1.08	–	1.25		7.94e-05	1.17	1.08	–	1.26
8:128423127	rs7837328	A	G		0.000279	1.19	1.08	–	1.3		0.206	1.1	0.95	–	1.26		0.126	1.12	0.97	–	1.3		0.000134	1.16	1.08	–	1.25		7.94e-05	1.17	1.08	–	1.26
8:128423184	rs7837706	G	C		0.000279	1.19	1.08	–	1.3		0.206	1.1	0.95	–	1.26		0.126	1.12	0.97	–	1.3		0.000134	1.16	1.08	–	1.25		7.94e-05	1.17	1.08	–	1.26
8:128423341	rs7837626	A	G		0.000279	1.19	1.08	–	1.3		0.206	1.1	0.95	–	1.26		0.126	1.12	0.97	–	1.3		0.000134	1.16	1.08	–	1.25		7.94e-05	1.17	1.08	–	1.26
8:128423398	rs7837644	A	T		0.000279	1.19	1.08	–	1.3		0.206	1.1	0.95	–	1.26		0.126	1.12	0.97	–	1.3		0.000134	1.16	1.08	–	1.25		7.94e-05	1.17	1.08	–	1.26
8:128423491	rs10956366	G	A		0.000252	1.19	1.08	–	1.3		0.212	1.1	0.95	–	1.26		0.131	1.12	0.97	–	1.3		0.00012	1.16	1.08	–	1.25		8.18e-05	1.17	1.08	–	1.26
8:128423544	rs10956367	T	C		0.00026	1.19	1.08	–	1.3		0.231	1.09	0.95	–	1.26		0.144	1.12	0.96	–	1.3		0.000151	1.16	1.07	–	1.25		8.11e-05	1.17	1.08	–	1.26
8:128423650	rs10956368	T	C		0.000183	1.19	1.09	–	1.31		0.213	1.1	0.95	–	1.26		0.135	1.12	0.97	–	1.3		8.65e-05	1.17	1.08	–	1.26		4.46e-05	1.17	1.09	–	1.27
8:128423728	rs7822052	A	T		1.55e-05	1.53	1.26	–	1.86		0.0788	1.29	0.97	–	1.7		0.0668	1.31	0.98	–	1.75		5.6e-06	1.43	1.23	–	1.68		5.62e-06	1.44	1.23	–	1.68
8:128423817	rs10956369	T	A		0.000279	1.19	1.08	–	1.3		0.206	1.1	0.95	–	1.26		0.126	1.12	0.97	–	1.3		0.000134	1.16	1.08	–	1.25		7.94e-05	1.17	1.08	–	1.26
8:128423911	rs7013328	G	A		0.000262	1.19	1.08	–	1.3		0.206	1.1	0.95	–	1.26		0.126	1.12	0.97	–	1.3		0.000126	1.16	1.08	–	1.25		7.48e-05	1.17	1.08	–	1.26
8:128424633	rs76503658	C	T		0.000736	1.33	1.13	–	1.57		4.6e-07	1.94	1.5	–	2.5		2.22e-07	2.04	1.56	–	2.67		3.98e-08	1.47	1.28	–	1.69		4.36e-08	1.47	1.28	–	1.69
8:128424728	rs10956370	C	A		0.000279	1.19	1.08	–	1.3		0.231	1.09	0.95	–	1.26		0.144	1.12	0.96	–	1.3		0.000161	1.16	1.07	–	1.25		8.68e-05	1.17	1.08	–	1.26
8:128424792	rs7014346	A	G		0.000467	1.18	1.08	–	1.3		0.0802	1.14	0.98	–	1.32		0.0695	1.15	0.99	–	1.34		8.61e-05	1.17	1.08	–	1.27		7.26e-05	1.17	1.08	–	1.27
8:128424883	rs7018367	C	T		0.000279	1.19	1.08	–	1.3		0.231	1.09	0.95	–	1.26		0.144	1.12	0.96	–	1.3		0.000161	1.16	1.07	–	1.25		8.68e-05	1.17	1.08	–	1.26
8:128424899	rs7018371	C	T		0.000279	1.19	1.08	–	1.3		0.206	1.1	0.95	–	1.26		0.126	1.12	0.97	–	1.3		0.000134	1.16	1.08	–	1.25		7.94e-05	1.17	1.08	–	1.26
8:128424933	rs7018368	A	G		0.000279	1.19	1.08	–	1.3		0.231	1.09	0.95	–	1.26		0.144	1.12	0.96	–	1.3		0.000161	1.16	1.07	–	1.25		8.68e-05	1.17	1.08	–	1.26
8:128425674	rs72712387	T	C		0.0334	1.31	1.02	–	1.68		0.271	0.81	0.57	–	1.17		0.419	0.86	0.59	–	1.25		0.262	1.12	0.92	–	1.36		0.263	1.12	0.92	–	1.36
8:128426196	rs78098257	G	T		1.55e-05	1.53	1.26	–	1.86		0.0788	1.29	0.97	–	1.7		0.0668	1.31	0.98	–	1.75		5.6e-06	1.43	1.23	–	1.68		5.62e-06	1.44	1.23	–	1.68
8:128426393	rs871135	G	T		0.000279	1.19	1.08	–	1.3		0.206	1.1	0.95	–	1.26		0.126	1.12	0.97	–	1.3		0.000134	1.16	1.08	–	1.25		7.91e-05	1.17	1.08	–	1.26
8:128427306	rs10808557	C	T		0.000279	1.19	1.08	–	1.3		0.231	1.09	0.95	–	1.26		0.144	1.12	0.96	–	1.3		0.000161	1.16	1.07	–	1.25		8.66e-05	1.17	1.08	–	1.26
8:128427372	rs4276648	T	C		0.000279	1.19	1.08	–	1.3		0.231	1.09	0.95	–	1.26		0.144	1.12	0.96	–	1.3		0.000161	1.16	1.07	–	1.25		8.66e-05	1.17	1.08	–	1.26
8:128427720	rs4871022	C	T		0.00026	1.19	1.08	–	1.3		0.216	1.09	0.95	–	1.26		0.129	1.12	0.97	–	1.3		0.000141	1.16	1.07	–	1.25		7.56e-05	1.17	1.08	–	1.26
8:128428061	rs4871789	G	A		0.00707	0.88	0.8	–	0.97		0.601	0.96	0.84	–	1.11		0.389	0.94	0.81	–	1.09		0.00564	0.9	0.83	–	0.97		0.00358	0.89	0.83	–	0.96
8:128428088	rs75427380	G	C		0.0114	1.67	1.12	–	2.49		0.264	1.37	0.79	–	2.37		0.355	1.31	0.74	–	2.33		0.00719	1.54	1.12	–	2.11		0.00887	1.52	1.11	–	2.09
8:128428638	rs6998061	A	G		1.66e-06	0.79	0.72	–	0.87		0.000562	0.78	0.67	–	0.9		0.000127	0.75	0.64	–	0.87		1.07e-09	0.78	0.73	–	0.85		4.18e-10	0.78	0.72	–	0.84
8:128428795	rs6998254	A	G		0.00841	0.88	0.81	–	0.97		0.652	0.97	0.84	–	1.11		0.435	0.94	0.82	–	1.09		0.00729	0.9	0.84	–	0.97		0.00468	0.9	0.83	–	0.97
8:128428823	rs7002225	C	G		0.00878	0.88	0.81	–	0.97		0.624	0.97	0.84	–	1.11		0.418	0.94	0.81	–	1.09		0.00711	0.9	0.84	–	0.97		0.00454	0.9	0.83	–	0.97
8:128429262	rs9297754	G	C		0.00042	1.22	1.09	–	1.37		0.27	1.1	0.93	–	1.3		0.207	1.12	0.94	–	1.33		0.000485	1.18	1.07	–	1.29		0.000398	1.18	1.08	–	1.29
8:128429510	rs6470508	G	A		0.0232	1.12	1.02	–	1.23		0.847	0.99	0.85	–	1.14		0.887	1.01	0.87	–	1.18		0.0522	1.08	1	–	1.17		0.0432	1.09	1	–	1.18
8:128429519	rs6470509	G	A		0.0222	1.12	1.02	–	1.23		0.874	0.99	0.85	–	1.14		0.869	1.01	0.87	–	1.18		0.0475	1.08	1	–	1.17		0.0393	1.09	1	–	1.18
8:128429652	rs72712390	A	G		0.000417	0.8	0.71	–	0.91		0.0257	0.81	0.67	–	0.97		0.0111	0.78	0.64	–	0.94		1.25e-05	0.8	0.72	–	0.88		7.58e-06	0.79	0.72	–	0.88
8:128429660	rs6470510	T	C		0.000411	1.22	1.09	–	1.37		0.217	1.11	0.94	–	1.31		0.18	1.13	0.95	–	1.34		0.000315	1.18	1.08	–	1.3		0.000378	1.18	1.08	–	1.29
8:128429721	rs6985419	T	C		0.0186	1.12	1.02	–	1.24		0.821	0.98	0.85	–	1.14		0.888	1.01	0.87	–	1.18		0.0466	1.08	1	–	1.17		0.0382	1.09	1	–	1.18
8:128429732	rs4500050	C	T		0.0204	1.12	1.02	–	1.23		0.847	0.99	0.85	–	1.14		0.887	1.01	0.87	–	1.18		0.0475	1.08	1	–	1.17		0.0392	1.09	1	–	1.18
8:128429823	rs4452767	G	A		0.0222	1.12	1.02	–	1.23		0.847	0.99	0.85	–	1.14		0.887	1.01	0.87	–	1.18		0.0503	1.08	1	–	1.17		0.0416	1.09	1	–	1.18
8:128429917	rs4454245	G	A		0.0204	1.12	1.02	–	1.23		0.879	0.99	0.85	–	1.15		0.862	1.01	0.87	–	1.18		0.0457	1.08	1	–	1.17		0.0377	1.09	1	–	1.18
8:128430089	rs4401815	C	T		0.016	1.13	1.02	–	1.24		0.864	0.99	0.85	–	1.14		0.865	1.01	0.87	–	1.18		0.0402	1.09	1	–	1.18		0.0329	1.09	1.01	–	1.18
8:128430225	rs4454246	G	A		0.0167	1.13	1.02	–	1.24		0.864	0.99	0.85	–	1.14		0.865	1.01	0.87	–	1.18		0.0418	1.09	1	–	1.18		0.0341	1.09	1.01	–	1.18
8:128430478	rs10090174	G	T		0.0175	1.12	1.02	–	1.24		0.858	0.99	0.85	–	1.14		0.886	1.01	0.87	–	1.18		0.0426	1.09	1	–	1.18		0.0377	1.09	1	–	1.18
8:128431694	rs7842552	G	A		0.00385	1.16	1.05	–	1.28		0.206	1.11	0.94	–	1.3		0.158	1.13	0.95	–	1.33		0.000825	1.15	1.06	–	1.26		0.000597	1.16	1.07	–	1.26
8:128431990	rs61759821	T	C		0.00119	1.32	1.12	–	1.56		6.97e-07	1.94	1.5	–	2.53		5.87e-07	2.02	1.53	–	2.66		7.8e-08	1.47	1.28	–	1.69		9.28e-08	1.47	1.27	–	1.69
8:128432747	rs78844515	C	T		0.00089	1.33	1.12	–	1.57		6.97e-07	1.94	1.5	–	2.53		5.87e-07	2.02	1.53	–	2.66		5.35e-08	1.48	1.28	–	1.7		6.42e-08	1.47	1.28	–	1.7
8:128433294	rs77031840	C	T		0.000963	1.33	1.12	–	1.57		5.02e-07	1.96	1.51	–	2.55		3.81e-07	2.05	1.55	–	2.7		4.72e-08	1.48	1.29	–	1.7		5.65e-08	1.48	1.28	–	1.7
8:128433930	rs76032498	C	G		0.000963	1.33	1.12	–	1.57		5.02e-07	1.96	1.51	–	2.55		3.81e-07	2.05	1.55	–	2.7		4.72e-08	1.48	1.29	–	1.7		5.65e-08	1.48	1.28	–	1.7
8:128434423	rs75818852	G	A		0.00117	1.32	1.12	–	1.56		3.62e-07	1.98	1.52	–	2.57		2.55e-07	2.06	1.57	–	2.71		5.65e-08	1.47	1.28	–	1.7		4.87e-08	1.48	1.28	–	1.7
8:128434878	rs76696539	G	T		0.00117	1.32	1.12	–	1.56		3.62e-07	1.98	1.52	–	2.57		2.55e-07	2.06	1.57	–	2.71		5.65e-08	1.47	1.28	–	1.7		4.87e-08	1.48	1.28	–	1.7
8:128435163	rs77228665	G	A		0.000963	1.33	1.12	–	1.57		5.02e-07	1.96	1.51	–	2.55		3.81e-07	2.05	1.55	–	2.7		4.72e-08	1.48	1.29	–	1.7		5.65e-08	1.48	1.28	–	1.7
8:128435199	rs11781339	G	C		0.0431	0.82	0.67	–	0.99		0.09	0.78	0.58	–	1.04		0.0807	0.76	0.56	–	1.03		0.00387	0.79	0.67	–	0.93		0.00351	0.79	0.67	–	0.92
8:128437117	rs79114330	G	A		0.0105	0.49	0.28	–	0.84		0.486	0.78	0.38	–	1.58		0.669	0.85	0.4	–	1.8		0.00626	0.54	0.35	–	0.84		0.00584	0.54	0.35	–	0.84
8:128439971	rs79659812	A	G		0.00117	1.32	1.12	–	1.56		5.02e-07	1.96	1.51	–	2.55		3.81e-07	2.05	1.55	–	2.7		5.97e-08	1.47	1.28	–	1.7		7.07e-08	1.47	1.28	–	1.69
8:128440861	rs6999789	C	A		0.00141	1.31	1.11	–	1.55		5.67e-07	1.95	1.5	–	2.53		4.15e-07	2.03	1.54	–	2.67		8.51e-08	1.47	1.27	–	1.69		9.88e-08	1.46	1.27	–	1.68
8:128440928	rs6999921	G	A		0.0017	1.31	1.11	–	1.55		3.61e-07	1.98	1.52	–	2.57		3.01e-07	2.06	1.56	–	2.71		8.23e-08	1.47	1.28	–	1.69		9.55e-08	1.47	1.27	–	1.69
8:128440948	rs77003339	G	A		0.00117	1.32	1.12	–	1.56		5.02e-07	1.96	1.51	–	2.55		3.81e-07	2.05	1.55	–	2.7		5.97e-08	1.47	1.28	–	1.7		7.07e-08	1.47	1.28	–	1.69
8:128441505	rs78695209	A	G		5.5e-06	1.55	1.28	–	1.87		0.00985	1.47	1.1	–	1.96		0.00461	1.55	1.14	–	2.1		1.2e-07	1.52	1.3	–	1.77		1.26e-07	1.52	1.3	–	1.78
8:128441535	rs4871790	C	A		1.37e-06	0.79	0.72	–	0.87		5.39e-05	0.75	0.65	–	0.86		1.1e-05	0.72	0.62	–	0.83		6.56e-11	0.77	0.72	–	0.84		2.71e-11	0.77	0.71	–	0.83
8:128441548	rs75753382	A	G		5.5e-06	1.55	1.28	–	1.87		0.00912	1.46	1.1	–	1.93		0.00399	1.54	1.15	–	2.07		1.47e-07	1.51	1.3	–	1.76		1.53e-07	1.51	1.3	–	1.76
8:128441840	rs77199999	G	A		0.0172	1.53	1.08	–	2.17		0.0674	1.65	0.96	–	2.84		0.0226	1.92	1.1	–	3.37		0.00224	1.57	1.18	–	2.1		0.00301	1.55	1.16	–	2.07
8:128442510	rs75880582	G	T		0.000874	1.33	1.12	–	1.57		5.02e-07	1.96	1.51	–	2.55		3.81e-07	2.05	1.55	–	2.7		4.08e-08	1.48	1.29	–	1.71		4.89e-08	1.48	1.29	–	1.7
8:128442944	rs34934238	A	G		0.00185	1.3	1.1	–	1.54		1.48e-06	1.89	1.46	–	2.45		8.5e-07	1.98	1.51	–	2.6		2.17e-07	1.45	1.26	–	1.66		1.14e-07	1.46	1.27	–	1.68
8:128444775	rs150869774	C	T		2.17e-06	2.51	1.71	–	3.67		0.0723	1.64	0.96	–	2.82		0.0357	1.83	1.04	–	3.22		1.82e-07	2.24	1.65	–	3.03		1.12e-07	2.27	1.68	–	3.07
8:128444786	rs56868629	A	G		5.51e-06	1.54	1.28	–	1.85		0.0248	1.36	1.04	–	1.79		0.0141	1.42	1.07	–	1.88		5.89e-07	1.47	1.26	–	1.7		4.44e-07	1.47	1.27	–	1.71
8:128445011	rs78449170	C	T		0.00215	0.72	0.58	–	0.89		0.252	0.83	0.61	–	1.14		0.102	0.76	0.55	–	1.06		0.000457	0.73	0.61	–	0.87		0.000271	0.72	0.61	–	0.86
8:128445080	rs113479861	T	C		0.00203	1.3	1.1	–	1.54		1.48e-06	1.89	1.46	–	2.45		8.5e-07	1.98	1.51	–	2.6		2.5e-07	1.44	1.26	–	1.66		1.3e-07	1.46	1.27	–	1.68
8:128445524	rs533992256	T	C		0.027	0.09	0.01	–	0.76		§						§						0.0455	0.12	0.01	–	0.96		0.0423	0.11	0.01	–	0.93
8:128445897	rs149490695	C	T		0.00117	1.32	1.12	–	1.56		1.08e-06	1.91	1.47	–	2.49		6.08e-07	2.01	1.53	–	2.64		9.81e-08	1.46	1.27	–	1.68		1.16e-07	1.46	1.27	–	1.68
8:128446460	rs188328704	C	T		0.00301	1.29	1.09	–	1.52		3.35e-06	1.84	1.42	–	2.38		1.99e-06	1.92	1.47	–	2.51		7.46e-07	1.42	1.24	–	1.63		8.58e-07	1.42	1.23	–	1.63
8:128450251	rs79451778	T	C		0.00119	2.09	1.34	–	3.27		0.453	0.73	0.32	–	1.67		0.331	0.65	0.27	–	1.55		0.00197	1.79	1.24	–	2.59		0.00208	1.79	1.24	–	2.59
8:128450729	rs11991739	C	T		1.73e-06	1.58	1.31	–	1.9		0.0202	1.38	1.05	–	1.8		0.0116	1.43	1.08	–	1.89		2e-07	1.49	1.28	–	1.73		1.51e-07	1.5	1.29	–	1.74
8:128453765	rs10090421	G	A		0.0166	1.14	1.02	–	1.27		0.000315	1.36	1.15	–	1.61		0.000245	1.39	1.16	–	1.65		3.99e-05	1.21	1.1	–	1.32		3.37e-05	1.21	1.11	–	1.32
8:128454284	rs76694703	C	T		4.04e-06	1.57	1.3	–	1.9		0.0294	1.37	1.03	–	1.81		0.0204	1.41	1.05	–	1.89		3.4e-07	1.5	1.28	–	1.75		3.32e-07	1.5	1.28	–	1.75
8:128455587	rs6470516	C	T		0.0192	0.89	0.81	–	0.98		0.0791	0.87	0.75	–	1.02		0.0934	0.88	0.75	–	1.02		0.00283	0.89	0.82	–	0.96		0.00236	0.88	0.82	–	0.96
8:128455654	rs6981397	G	A		0.0108	0.88	0.79	–	0.97		0.0096	0.82	0.7	–	0.95		0.0056	0.8	0.68	–	0.94		0.000386	0.86	0.79	–	0.93		0.00035	0.86	0.79	–	0.93
8:128457094	rs74637873	C	A		2.63e-07	1.65	1.36	–	2		0.026	1.36	1.04	–	1.79		0.0176	1.41	1.06	–	1.87		3.8e-08	1.54	1.32	–	1.79		2.87e-08	1.54	1.32	–	1.8
8:128457795	rs74460984	A	G		0.0224	1.23	1.03	–	1.46		4.93e-05	1.74	1.33	–	2.27		5.82e-05	1.77	1.34	–	2.34		5.5e-05	1.35	1.17	–	1.56		5.27e-05	1.35	1.17	–	1.57
8:128459125	rs13282506	A	G		0.0159	0.87	0.78	–	0.97		0.0547	0.85	0.72	–	1		0.031	0.83	0.7	–	0.98		0.00134	0.86	0.79	–	0.94		0.0013	0.86	0.79	–	0.94
8:128459241	rs76634938	A	G		0.0326	1.21	1.02	–	1.45		4.67e-05	1.77	1.34	–	2.33		6.58e-05	1.79	1.35	–	2.39		6.56e-05	1.35	1.17	–	1.57		6.5e-05	1.35	1.17	–	1.57
8:128459619	rs77372473	C	G		0.019	1.23	1.04	–	1.47		0.000113	1.7	1.3	–	2.22		0.000174	1.71	1.29	–	2.25		5.89e-05	1.35	1.17	–	1.56		5.56e-05	1.35	1.17	–	1.56
8:128460226	rs75537857	C	T		0.0206	1.23	1.03	–	1.47		0.000193	1.67	1.27	–	2.18		0.000293	1.68	1.27	–	2.22		8.34e-05	1.34	1.16	–	1.55		7.95e-05	1.34	1.16	–	1.55
8:128461219	rs57847861	A	G		0.012	1.25	1.05	–	1.49		8.7e-05	1.72	1.31	–	2.25		0.000122	1.73	1.31	–	2.29		2.51e-05	1.37	1.18	–	1.59		2.32e-05	1.37	1.19	–	1.59
8:128461490	rs79208945	C	T		0.0207	1.23	1.03	–	1.47		0.000148	1.68	1.29	–	2.2		0.00023	1.69	1.28	–	2.23		7.24e-05	1.34	1.16	–	1.55		6.95e-05	1.34	1.16	–	1.56
8:128462761	rs78698269	G	A		0.0207	1.23	1.03	–	1.47		0.00032	1.63	1.25	–	2.13		0.000554	1.63	1.24	–	2.16		0.000117	1.33	1.15	–	1.54		0.000111	1.33	1.15	–	1.54
8:128465187	rs28451337	T	C		0.0422	1.12	1	–	1.24		0.0194	1.22	1.03	–	1.44		0.0219	1.22	1.03	–	1.45		0.0045	1.14	1.04	–	1.24		0.0052	1.13	1.04	–	1.24
8:128465700	rs35201318	A	C		0.0404	1.12	1	–	1.24		0.0304	1.2	1.02	–	1.42		0.0329	1.21	1.02	–	1.43		0.0053	1.13	1.04	–	1.24		0.00604	1.13	1.04	–	1.23
8:128467220	rs13273993	T	C		0.0412	1.12	1	–	1.24		0.0221	1.21	1.03	–	1.43		0.0278	1.21	1.02	–	1.44		0.00489	1.13	1.04	–	1.24		0.00567	1.13	1.04	–	1.24
8:128468955	rs77569096	G	A		0.0104	1.17	1.04	–	1.32		0.0425	1.21	1.01	–	1.46		0.0288	1.24	1.02	–	1.51		0.000841	1.19	1.07	–	1.31		0.000942	1.18	1.07	–	1.31
8:128470256	rs10956372	T	A		0.00387	1.16	1.05	–	1.27		0.0534	1.16	1	–	1.36		0.0441	1.18	1	–	1.38		0.000314	1.16	1.07	–	1.26		0.000127	1.17	1.08	–	1.27
8:128470608	rs7825928	A	C		0.00231	1.16	1.05	–	1.27		0.00672	1.23	1.06	–	1.43		0.00712	1.24	1.06	–	1.45		2.06e-05	1.19	1.1	–	1.28		6.45e-06	1.2	1.11	–	1.3
8:128471490	rs7830776	C	T		0.00146	1.17	1.06	–	1.28		0.00977	1.22	1.05	–	1.41		0.0142	1.21	1.04	–	1.42		1.41e-05	1.19	1.1	–	1.29		5.1e-06	1.2	1.11	–	1.3
8:128472320	rs1447293	C	T		0.0015	1.17	1.06	–	1.28		0.0109	1.21	1.05	–	1.41		0.0149	1.21	1.04	–	1.42		1.53e-05	1.19	1.1	–	1.29		5.65e-06	1.2	1.11	–	1.3
8:128472642	rs1447292	T	C		6.38e-06	1.39	1.2	–	1.6		3.69e-05	1.64	1.3	–	2.08		0.000143	1.61	1.26	–	2.05		7.21e-11	1.49	1.32	–	1.68		2.67e-11	1.51	1.34	–	1.71
8:128475185	rs921146	G	T		0.0107	1.16	1.03	–	1.29		0.012	1.25	1.05	–	1.49		0.00637	1.29	1.07	–	1.55		0.000228	1.19	1.08	–	1.3		0.000101	1.2	1.1	–	1.32
8:128475582	rs3999773	A	T		0.0146	0.89	0.81	–	0.98		0.000839	0.78	0.67	–	0.9		0.001	0.77	0.67	–	0.9		5.95e-05	0.85	0.79	–	0.92		2.9e-05	0.85	0.78	–	0.92
8:128477169	rs13250904	A	G		0.0133	0.89	0.81	–	0.98		0.000616	0.77	0.67	–	0.9		0.000681	0.77	0.66	–	0.89		4.29e-05	0.85	0.79	–	0.92		2.17e-05	0.84	0.78	–	0.91
8:128477256	rs13251194	A	G		0.0161	0.89	0.81	–	0.98		0.000616	0.77	0.67	–	0.9		0.000681	0.77	0.66	–	0.89		5.71e-05	0.85	0.79	–	0.92		2.92e-05	0.85	0.78	–	0.92
8:128477944	rs76499432	T	C		0.00635	3.34	1.41	–	7.96		0.111	2.25	0.83	–	6.12		0.128	2.24	0.79	–	6.34		0.0019	2.74	1.45	–	5.18		0.00221	2.7	1.43	–	5.11
8:128478160	rs2121630	T	G		4.43e-05	1.4	1.19	–	1.65		0.00198	1.52	1.17	–	1.98		0.00704	1.46	1.11	–	1.92		3.71e-08	1.47	1.28	–	1.68		4.12e-08	1.47	1.28	–	1.68
8:128478315	rs2166689	G	T		0.00663	1.17	1.04	–	1.31		0.00741	1.28	1.07	–	1.52		0.0033	1.32	1.1	–	1.59		8.88e-05	1.21	1.1	–	1.32		5.16e-05	1.21	1.11	–	1.33
8:128479527	rs3956790	G	T		1.85e-05	1.33	1.17	–	1.51		0.000712	1.43	1.16	–	1.76		0.00247	1.39	1.12	–	1.73		5.88e-09	1.38	1.24	–	1.54		1.74e-09	1.4	1.26	–	1.56
8:128479537	rs3999775	T	C		1.85e-05	1.33	1.17	–	1.51		0.000581	1.44	1.17	–	1.77		0.00206	1.4	1.13	–	1.74		5.18e-09	1.38	1.24	–	1.54		1.53e-09	1.4	1.26	–	1.57
8:128479963	rs4871798	T	C		1.85e-05	1.33	1.17	–	1.51		0.000581	1.44	1.17	–	1.77		0.00206	1.4	1.13	–	1.74		5.18e-09	1.38	1.24	–	1.54		1.53e-09	1.4	1.26	–	1.57
8:128479976	rs78311688	C	T		1.59e-05	4.58	2.29	–	9.13		0.0347	2.65	1.07	–	6.53		0.0245	2.94	1.15	–	7.53		5.24e-07	3.9	2.29	–	6.64		3.2e-07	4.03	2.36	–	6.87
8:128481349	rs7819102	T	C		0.0182	0.89	0.81	–	0.98		0.00131	0.79	0.68	–	0.91		0.00181	0.78	0.67	–	0.91		0.000152	0.86	0.8	–	0.93		7.5e-05	0.85	0.79	–	0.92
8:128482642	rs4871799	G	A		0.00913	1.15	1.04	–	1.28		0.0216	1.22	1.03	–	1.44		0.013	1.25	1.05	–	1.49		0.000419	1.17	1.07	–	1.28		0.000208	1.18	1.08	–	1.3
8:128482715	rs4871800	C	T		0.00908	1.15	1.04	–	1.28		0.0195	1.22	1.03	–	1.44		0.0114	1.25	1.05	–	1.49		0.000376	1.18	1.08	–	1.28		0.000186	1.19	1.08	–	1.3
8:128483096	rs6981424	A	G		0.012	0.88	0.8	–	0.97		0.00344	0.8	0.69	–	0.93		0.00614	0.81	0.69	–	0.94		0.000116	0.86	0.79	–	0.93		4.12e-05	0.85	0.78	–	0.92
8:128483914	rs4871801	T	C		1.06e-05	1.38	1.19	–	1.59		4.48e-05	1.64	1.29	–	2.07		0.000179	1.6	1.25	–	2.04		1.44e-10	1.48	1.32	–	1.67		5.79e-11	1.5	1.33	–	1.7
8:128483935	rs6986285	T	C		0.0102	0.88	0.8	–	0.97		0.00229	0.79	0.68	–	0.92		0.00357	0.8	0.68	–	0.93		6.44e-05	0.85	0.79	–	0.92		2.33e-05	0.84	0.78	–	0.91
8:128484181	rs6470518	G	A		1.06e-05	1.38	1.19	–	1.59		4.48e-05	1.64	1.29	–	2.07		0.000179	1.6	1.25	–	2.04		1.44e-10	1.48	1.32	–	1.67		5.79e-11	1.5	1.33	–	1.7
8:128484223	rs6470519	A	C		8.59e-06	1.38	1.2	–	1.59		4.48e-05	1.64	1.29	–	2.07		0.000179	1.6	1.25	–	2.04		1.14e-10	1.49	1.32	–	1.68		4.58e-11	1.5	1.33	–	1.7
8:128484333	rs6470520	T	C		8.49e-06	1.38	1.2	–	1.59		7.55e-05	1.61	1.27	–	2.03		0.000291	1.57	1.23	–	1.99		1.81e-10	1.48	1.31	–	1.67		3.82e-11	1.51	1.33	–	1.7
8:128484399	rs7818556	G	A		1.05e-05	1.38	1.19	–	1.59		4.55e-05	1.63	1.29	–	2.06		0.000202	1.58	1.24	–	2.02		1.7e-10	1.48	1.31	–	1.67		3.58e-11	1.51	1.33	–	1.7
8:128485038	rs1447295	A	C		9.46e-06	1.38	1.2	–	1.59		2.75e-05	1.65	1.31	–	2.09		0.000125	1.61	1.26	–	2.05		1.07e-10	1.49	1.32	–	1.68		2.21e-11	1.51	1.34	–	1.71
8:128485640	rs4871802	C	A		1.17e-05	1.37	1.19	–	1.58		3.51e-05	1.64	1.3	–	2.07		0.000159	1.59	1.25	–	2.03		1.7e-10	1.48	1.31	–	1.67		3.57e-11	1.51	1.33	–	1.7
8:128485964	rs10109700	A	G		9.46e-06	1.38	1.2	–	1.59		2.75e-05	1.65	1.31	–	2.09		0.000125	1.61	1.26	–	2.05		1.07e-10	1.49	1.32	–	1.68		2.21e-11	1.51	1.34	–	1.71
8:128486844	rs72714537	C	T		0.00703	0.83	0.72	–	0.95		0.0249	0.79	0.64	–	0.97		0.0172	0.77	0.62	–	0.95		0.000304	0.81	0.73	–	0.91		0.000289	0.81	0.73	–	0.91
8:128486845	rs117690859	C	T		0.00608	0.38	0.19	–	0.76		0.955	0.97	0.38	–	2.48		0.96	1.03	0.39	–	2.72		0.0154	0.5	0.29	–	0.88		0.0173	0.51	0.29	–	0.89
8:128488750	rs13260378	T	G		0.0179	0.89	0.81	–	0.98		0.00102	0.78	0.67	–	0.91		0.00137	0.78	0.67	–	0.91		0.000125	0.86	0.79	–	0.93		5.75e-05	0.85	0.79	–	0.92
8:128489199	rs7826179	T	C		4.5e-06	1.4	1.21	–	1.61		2.78e-05	1.66	1.31	–	2.11		0.000147	1.61	1.26	–	2.06		3e-11	1.51	1.34	–	1.7		1.58e-11	1.52	1.35	–	1.72
8:128490155	rs75428928	C	T		0.0123	0.89	0.81	–	0.97		0.000843	0.78	0.67	–	0.9		0.00109	0.78	0.67	–	0.9		6.69e-05	0.85	0.79	–	0.92		3.04e-05	0.85	0.78	–	0.92
8:128490576	rs10956373	C	T		0.00847	1.16	1.04	–	1.3		0.00435	1.29	1.08	–	1.54		0.00251	1.33	1.11	–	1.6		8.59e-05	1.2	1.1	–	1.32		4.88e-05	1.21	1.11	–	1.33
8:128491792	rs7836840	G	T		0.0232	0.9	0.82	–	0.99		0.000428	0.77	0.66	–	0.89		0.000406	0.76	0.65	–	0.88		7.43e-05	0.86	0.79	–	0.92		3.47e-05	0.85	0.78	–	0.92
8:128492412	rs62513982	T	C		0.0402	0.87	0.76	–	0.99		0.345	0.91	0.74	–	1.11		0.693	0.96	0.78	–	1.18		0.0124	0.87	0.78	–	0.97		0.0116	0.87	0.78	–	0.97
8:128494111	rs9643224	A	G		0.0199	0.89	0.82	–	0.98		0.000891	0.78	0.67	–	0.9		0.000964	0.77	0.66	–	0.9		7.97e-05	0.86	0.79	–	0.92		3.78e-05	0.85	0.79	–	0.92
8:128494391	rs9643225	T	C		0.0335	1.12	1.01	–	1.24		0.0423	1.19	1.01	–	1.4		0.0305	1.21	1.02	–	1.44		0.00232	1.14	1.05	–	1.25		0.00162	1.15	1.05	–	1.26
8:128494481	rs9643226	C	G		7.37e-06	1.38	1.2	–	1.59		4.55e-05	1.64	1.29	–	2.07		0.000226	1.59	1.24	–	2.03		8.15e-11	1.49	1.32	–	1.68		3.39e-11	1.51	1.34	–	1.7
8:128495359	rs1447296	T	C		1e-05	1.38	1.19	–	1.58		7.23e-05	1.61	1.27	–	2.04		0.000343	1.56	1.22	–	1.99		1.82e-10	1.48	1.31	–	1.67		7.83e-11	1.49	1.32	–	1.69
8:128496412	rs11995378	A	G		6.65e-06	1.39	1.2	–	1.6		7.23e-05	1.61	1.27	–	2.04		0.000343	1.56	1.22	–	1.99		1.3e-10	1.48	1.32	–	1.67		6.55e-11	1.5	1.33	–	1.69
8:128496591	rs13253127	T	C		0.0392	1.1	1	–	1.21		0.0119	1.21	1.04	–	1.39		0.0131	1.21	1.04	–	1.41		0.00152	1.13	1.05	–	1.22		0.000942	1.14	1.05	–	1.23
8:128496776	rs6985504	A	G		0.0149	1.14	1.03	–	1.26		0.0305	1.2	1.02	–	1.42		0.0241	1.22	1.03	–	1.45		0.000781	1.16	1.06	–	1.27		0.000625	1.16	1.07	–	1.27
8:128496847	rs13258548	G	A		0.0257	0.89	0.81	–	0.99		0.0141	0.83	0.71	–	0.96		0.0211	0.83	0.71	–	0.97		0.000658	0.87	0.8	–	0.94		0.00036	0.86	0.79	–	0.93
8:128496867	rs13258812	T	C		0.0254	0.89	0.81	–	0.99		0.0153	0.83	0.71	–	0.96		0.0229	0.83	0.71	–	0.97		0.000689	0.87	0.8	–	0.94		0.000378	0.86	0.79	–	0.93
8:128498036	rs566096628	A	G		0.0191	0.24	0.07	–	0.79		*‡0.074	¥	0.76	–	¥		‡						0.142	0.46	0.16	–	1.3		0.132	0.45	0.16	–	1.27
8:128498504	rs4431561	T	C		4.81e-06	1.39	1.21	–	1.61		4.41e-05	1.64	1.29	–	2.07		0.000208	1.59	1.24	–	2.03		6.05e-11	1.49	1.33	–	1.69		3.02e-11	1.51	1.34	–	1.7
8:128500547	rs67111856	C	T		0.0323	0.9	0.82	–	0.99		0.121	0.89	0.77	–	1.03		0.12	0.89	0.76	–	1.03		0.00622	0.9	0.83	–	0.97		0.0051	0.89	0.83	–	0.97
8:128501150	rs10808558	A	G		4.43e-06	1.4	1.21	–	1.61		1.53e-05	1.71	1.34	–	2.17		9.43e-05	1.65	1.28	–	2.12		1.48e-11	1.52	1.35	–	1.72		8.5e-12	1.53	1.36	–	1.73
8:128506457	rs1562435	G	A		0.0332	0.9	0.82	–	0.99		0.111	0.89	0.77	–	1.03		0.0906	0.88	0.75	–	1.02		0.00666	0.9	0.83	–	0.97		0.00505	0.89	0.82	–	0.97
8:128507024	rs12155672	G	A		0.0125	0.89	0.81	–	0.97		0.0198	0.84	0.73	–	0.97		0.0191	0.83	0.72	–	0.97		0.00073	0.88	0.81	–	0.95		0.000454	0.87	0.81	–	0.94
8:128507191	rs12156128	G	C		0.0419	0.9	0.82	–	1		0.118	0.89	0.77	–	1.03		0.0993	0.88	0.75	–	1.02		0.00883	0.9	0.83	–	0.97		0.00661	0.89	0.83	–	0.97
8:128510211	rs55903116	G	A		0.0393	0.9	0.82	–	0.99		0.112	0.89	0.76	–	1.03		0.108	0.88	0.76	–	1.03		0.00873	0.9	0.83	–	0.97		0.00734	0.9	0.83	–	0.97
8:128510424	rs4599773	G	C		0.00942	0.88	0.81	–	0.97		0.0264	0.85	0.73	–	0.98		0.0319	0.85	0.73	–	0.99		0.000769	0.88	0.81	–	0.95		0.000473	0.87	0.81	–	0.94
8:128511292	rs12545487	G	A		0.0377	0.9	0.82	–	0.99		0.127	0.89	0.77	–	1.03		0.117	0.88	0.76	–	1.03		0.00956	0.9	0.83	–	0.97		0.00699	0.9	0.83	–	0.97
8:128513305	rs6981321	C	G		0.000663	1.19	1.08	–	1.32		0.0286	1.19	1.02	–	1.4		0.0475	1.18	1	–	1.39		1.03e-05	1.21	1.11	–	1.32		7.4e-06	1.21	1.12	–	1.32
8:128513780	rs72714555	C	A		0.000438	0.74	0.62	–	0.87		0.189	0.83	0.64	–	1.09		0.127	0.8	0.61	–	1.06		0.000359	0.77	0.67	–	0.89		0.000391	0.77	0.67	–	0.89
8:128514398	rs35385035	G	A		0.029	0.9	0.81	–	0.99		0.103	0.88	0.76	–	1.03		0.0905	0.88	0.75	–	1.02		0.0057	0.89	0.82	–	0.97		0.00491	0.89	0.82	–	0.97
8:128515051	rs34561884	C	G		0.0196	0.89	0.81	–	0.98		0.11	0.89	0.76	–	1.03		0.0976	0.88	0.75	–	1.02		0.00387	0.89	0.82	–	0.96		0.00334	0.89	0.82	–	0.96
8:128515210	rs35774048	T	A		0.0238	0.89	0.81	–	0.99		0.11	0.89	0.76	–	1.03		0.0976	0.88	0.75	–	1.02		0.00479	0.89	0.82	–	0.97		0.00415	0.89	0.82	–	0.96
8:128516952	rs7832031	A	G		9.33e-07	1.43	1.24	–	1.65		7.55e-06	1.73	1.36	–	2.19		3.74e-05	1.68	1.31	–	2.15		1.69e-12	1.55	1.37	–	1.75		1.04e-12	1.56	1.38	–	1.76
8:128517573	rs4242382	A	G		1.02e-06	1.42	1.24	–	1.64		2.49e-06	1.76	1.39	–	2.23		1.5e-05	1.71	1.34	–	2.18		1.25e-12	1.55	1.37	–	1.74		3.71e-13	1.57	1.39	–	1.77
8:128518015	rs4314621	G	A		8.49e-07	1.43	1.24	–	1.65		1.05e-05	1.71	1.35	–	2.16		3.97e-05	1.67	1.31	–	2.14		2.09e-12	1.54	1.37	–	1.74		6.51e-13	1.56	1.38	–	1.77
8:128518554	rs4242384	C	A		9.28e-07	1.43	1.24	–	1.65		1.05e-05	1.71	1.35	–	2.16		3.97e-05	1.67	1.31	–	2.14		2.35e-12	1.54	1.37	–	1.74		7.46e-13	1.56	1.38	–	1.77
8:128519171	rs9297759	A	C		1.28e-06	1.42	1.23	–	1.64		1.05e-05	1.71	1.35	–	2.16		3.97e-05	1.67	1.31	–	2.14		3.61e-12	1.54	1.36	–	1.74		1.23e-12	1.56	1.38	–	1.76
8:128520173	rs7812429	A	G		1.28e-06	1.42	1.23	–	1.64		5.7e-06	1.74	1.37	–	2.21		2.8e-05	1.7	1.32	–	2.17		2.09e-12	1.55	1.37	–	1.75		1.21e-12	1.56	1.38	–	1.76
8:128520479	rs7812894	A	T		9.28e-07	1.43	1.24	–	1.65		1.05e-05	1.71	1.35	–	2.16		3.97e-05	1.67	1.31	–	2.14		2.35e-12	1.54	1.37	–	1.74		7.46e-13	1.56	1.38	–	1.77
8:128522063	rs10099413	T	C		1.95e-06	1.37	1.21	–	1.57		0.00052	1.45	1.17	–	1.78		0.00169	1.41	1.14	–	1.75		3.24e-10	1.42	1.27	–	1.58		1.11e-10	1.44	1.29	–	1.6
8:128522202	rs7814837	T	G		1.44e-06	1.42	1.23	–	1.64		5.7e-06	1.74	1.37	–	2.21		2.8e-05	1.7	1.32	–	2.17		2.45e-12	1.54	1.37	–	1.74		1.44e-12	1.55	1.38	–	1.76
8:128522247	rs138723373	G	T		0.0118	0.45	0.24	–	0.84		0.53	1.53	0.41	–	5.7		0.711	1.3	0.32	–	5.22		0.086	0.61	0.35	–	1.07		0.0783	0.6	0.34	–	1.06
8:128522914	rs10088308	C	T		1.95e-06	1.37	1.21	–	1.57		0.00052	1.45	1.17	–	1.78		0.00169	1.41	1.14	–	1.75		3.24e-10	1.42	1.27	–	1.58		1.11e-10	1.44	1.29	–	1.6
8:128523172	rs9297760	A	G		1.95e-06	1.37	1.21	–	1.57		0.00052	1.45	1.17	–	1.78		0.00169	1.41	1.14	–	1.75		3.24e-10	1.42	1.27	–	1.58		1.11e-10	1.44	1.29	–	1.6
8:128524321	rs7841251	G	A		2.88e-06	1.35	1.19	–	1.53		0.00112	1.39	1.14	–	1.7		0.00458	1.35	1.1	–	1.66		1.52e-09	1.38	1.25	–	1.54		4.54e-10	1.4	1.26	–	1.56
8:128524414	rs7824868	T	C		8.03e-07	1.43	1.24	–	1.64		7.8e-06	1.7	1.35	–	2.15		4.59e-05	1.65	1.3	–	2.1		1.35e-12	1.54	1.37	–	1.74		9.45e-13	1.55	1.37	–	1.75
8:128525268	rs7017300	C	A		1.55e-06	1.38	1.21	–	1.57		0.00052	1.45	1.17	–	1.78		0.00169	1.41	1.14	–	1.75		2.56e-10	1.42	1.28	–	1.59		8.91e-11	1.44	1.29	–	1.61
8:128525336	rs72550836	C	T		2.18e-05	1.71	1.33	–	2.19		0.308	1.25	0.81	–	1.92		0.273	1.28	0.82	–	1.99		1.5e-06	1.67	1.36	–	2.06		1.35e-06	1.67	1.36	–	2.06
8:128525632	rs12547874	A	T		0.000564	1.2	1.08	–	1.32		0.0291	1.19	1.02	–	1.39		0.052	1.18	1	–	1.38		9.13e-06	1.21	1.11	–	1.32		5.95e-06	1.22	1.12	–	1.32
8:128525985	rs7004374	C	T		0.022	0.89	0.81	–	0.98		0.119	0.89	0.77	–	1.03		0.114	0.88	0.76	–	1.03		0.00437	0.89	0.82	–	0.96		0.00318	0.89	0.82	–	0.96
8:128528435	rs4582524	G	C		2.05e-06	1.41	1.23	–	1.63		1.05e-05	1.71	1.35	–	2.16		4.84e-05	1.66	1.3	–	2.13		7.68e-12	1.53	1.35	–	1.73		4.81e-12	1.54	1.36	–	1.74
8:128528533	rs4641026	G	A		2.1e-06	1.39	1.21	–	1.59		0.00277	1.4	1.12	–	1.74		0.00701	1.37	1.09	–	1.71		9.57e-10	1.43	1.27	–	1.6		3.19e-10	1.44	1.29	–	1.62
8:128529033	rs4498506	A	T		1.88e-06	1.39	1.21	–	1.59		0.00154	1.42	1.14	–	1.77		0.00416	1.39	1.11	–	1.75		5.55e-10	1.43	1.28	–	1.6		1.6e-10	1.45	1.3	–	1.63
8:128529116	rs4297007	G	A		1.88e-06	1.39	1.21	–	1.59		0.00228	1.41	1.13	–	1.75		0.00591	1.38	1.1	–	1.73		7.29e-10	1.43	1.28	–	1.6		2.41e-10	1.45	1.29	–	1.62
8:128529229	rs4242385	G	T		1.54e-06	1.39	1.22	–	1.59		0.00228	1.41	1.13	–	1.75		0.00591	1.38	1.1	–	1.73		5.72e-10	1.43	1.28	–	1.6		1.78e-10	1.45	1.29	–	1.63
8:128529933	rs11992171	C	A		1.53e-06	1.38	1.21	–	1.57		0.0028	1.37	1.12	–	1.69		0.0101	1.33	1.07	–	1.65		1.21e-09	1.4	1.26	–	1.57		2.83e-10	1.43	1.28	–	1.59
8:128530616	rs13255059	A	G		2.05e-06	1.41	1.23	–	1.63		1.05e-05	1.71	1.35	–	2.16		4.84e-05	1.66	1.3	–	2.13		7.68e-12	1.53	1.35	–	1.73		4.81e-12	1.54	1.36	–	1.74
8:128531028	rs13265719	C	T		0.0208	0.89	0.81	–	0.98		0.105	0.88	0.76	–	1.03		0.104	0.88	0.75	–	1.03		0.00431	0.89	0.82	–	0.96		0.00317	0.89	0.82	–	0.96
8:128531689	rs11986220	A	T		1.12e-06	1.43	1.24	–	1.65		1.05e-05	1.71	1.35	–	2.16		4.84e-05	1.66	1.3	–	2.13		3.63e-12	1.54	1.36	–	1.74		2.09e-12	1.55	1.37	–	1.75
8:128531873	rs11988857	G	A		1.43e-06	1.39	1.22	–	1.6		0.00282	1.4	1.12	–	1.74		0.00756	1.36	1.09	–	1.71		5.81e-10	1.43	1.28	–	1.6		1.67e-10	1.45	1.29	–	1.63
8:128532137	rs10090154	T	C		9.73e-07	1.43	1.24	–	1.65		1.44e-05	1.69	1.33	–	2.13		5.12e-05	1.65	1.3	–	2.11		4.66e-12	1.53	1.36	–	1.73		1.42e-12	1.55	1.38	–	1.76
8:128532399	rs4515512	A	G		3.69e-06	1.4	1.21	–	1.62		7.94e-06	1.72	1.35	–	2.18		3.64e-05	1.68	1.31	–	2.14		1.39e-11	1.52	1.35	–	1.72		7.44e-12	1.53	1.36	–	1.73
8:128533442	rs7824776	C	T		2.75e-06	1.41	1.22	–	1.63		3.09e-05	1.64	1.3	–	2.07		6.05e-05	1.64	1.29	–	2.08		4.6e-11	1.5	1.33	–	1.69		1.44e-11	1.52	1.35	–	1.72
8:128533473	rs7843031	T	C		1.66e-06	1.42	1.23	–	1.64		2.02e-05	1.66	1.31	–	2.09		4.93e-05	1.65	1.29	–	2.09		1.69e-11	1.52	1.34	–	1.71		5.74e-12	1.54	1.36	–	1.74
8:128533993	rs4645527	G	A		1.02e-06	1.4	1.23	–	1.61		0.00167	1.42	1.14	–	1.76		0.00358	1.4	1.12	–	1.75		3.62e-10	1.44	1.28	–	1.61		1.3e-10	1.46	1.3	–	1.63
8:128534230	rs4599771	G	A		1.02e-06	1.4	1.23	–	1.61		0.00167	1.42	1.14	–	1.76		0.00358	1.4	1.12	–	1.75		3.62e-10	1.44	1.28	–	1.61		1.3e-10	1.46	1.3	–	1.63
8:128534361	rs4531012	G	A		1.39e-06	1.4	1.22	–	1.6		0.00167	1.42	1.14	–	1.76		0.00358	1.4	1.12	–	1.75		4.76e-10	1.43	1.28	–	1.6		1.73e-10	1.45	1.29	–	1.62
8:128534587	rs9656967	T	A		1.02e-06	1.4	1.23	–	1.61		0.00167	1.42	1.14	–	1.76		0.00358	1.4	1.12	–	1.75		3.62e-10	1.44	1.28	–	1.61		1.3e-10	1.46	1.3	–	1.63
8:128534654	rs9656816	G	A		5.15e-05	1.37	1.18	–	1.6		6.83e-05	1.66	1.29	–	2.14		0.000232	1.63	1.26	–	2.11		3.59e-09	1.48	1.3	–	1.68		3.87e-09	1.48	1.3	–	1.68
8:128534692	rs12548153	C	T		0.0255	0.9	0.81	–	0.99		0.0401	0.85	0.73	–	0.99		0.0337	0.84	0.72	–	0.99		0.00356	0.89	0.82	–	0.96		0.0031	0.89	0.82	–	0.96
8:128534755	rs12545648	C	T		4.63e-06	1.4	1.21	–	1.61		1.11e-05	1.69	1.34	–	2.13		3.59e-05	1.66	1.31	–	2.12		3.58e-11	1.5	1.33	–	1.7		2.32e-11	1.51	1.34	–	1.71
8:128535635	rs7005132	A	G		4.65e-06	1.4	1.21	–	1.61		8.08e-06	1.71	1.35	–	2.16		2.57e-05	1.68	1.32	–	2.15		2.64e-11	1.51	1.34	–	1.7		1.72e-11	1.52	1.34	–	1.72
8:128536454	rs13264091	G	T		0.0218	0.89	0.81	–	0.98		0.0172	0.83	0.71	–	0.97		0.0166	0.82	0.7	–	0.97		0.00157	0.88	0.81	–	0.95		0.00139	0.88	0.81	–	0.95
8:128538824	rs199850133	A	G		5.2e-06	1.4	1.21	–	1.61		8.08e-06	1.71	1.35	–	2.16		2.57e-05	1.68	1.32	–	2.15		3.07e-11	1.51	1.34	–	1.7		1.97e-11	1.52	1.34	–	1.71
8:128539183	rs59732923	C	T		0.0141	0.88	0.8	–	0.98		0.0125	0.82	0.71	–	0.96		0.012	0.82	0.7	–	0.96		0.000644	0.87	0.8	–	0.94		0.000663	0.87	0.8	–	0.94
8:128539360	rs7837688	T	G		5.2e-06	1.4	1.21	–	1.61		8.08e-06	1.71	1.35	–	2.16		2.57e-05	1.68	1.32	–	2.15		3.07e-11	1.51	1.34	–	1.7		1.97e-11	1.52	1.34	–	1.71
8:128539523	rs35902790	G	A		0.0121	0.88	0.8	–	0.97		0.0107	0.82	0.7	–	0.95		0.00963	0.81	0.69	–	0.95		0.00051	0.87	0.8	–	0.94		0.000451	0.86	0.8	–	0.94
8:128540005	rs34854154	C	A		0.0126	0.88	0.8	–	0.97		0.0107	0.82	0.7	–	0.95		0.00963	0.81	0.69	–	0.95		0.000523	0.87	0.8	–	0.94		0.000468	0.87	0.8	–	0.94
8:128540776	rs12549761	G	C		0.00209	0.79	0.68	–	0.92		0.00165	0.68	0.54	–	0.87		0.00133	0.67	0.52	–	0.85		1.21e-05	0.76	0.67	–	0.86		1.31e-05	0.76	0.67	–	0.86
8:128541093	rs4242386	C	T		4.23e-05	1.33	1.16	–	1.52		6.55e-05	1.57	1.26	–	1.97		0.000208	1.55	1.23	–	1.95		1.29e-09	1.43	1.27	–	1.6		1.03e-09	1.43	1.28	–	1.61
8:128544812	rs6470529	G	C		4.18e-06	1.4	1.21	–	1.62		7.49e-06	1.71	1.35	–	2.17		2.19e-05	1.69	1.33	–	2.16		2.32e-11	1.51	1.34	–	1.71		1.56e-11	1.52	1.35	–	1.72
8:128545383	rs6991990	T	C		0.0167	0.89	0.8	–	0.98		0.0133	0.82	0.71	–	0.96		0.0139	0.82	0.7	–	0.96		0.00115	0.87	0.81	–	0.95		0.000895	0.87	0.8	–	0.95
8:128545619	rs4543510	A	G		2.87e-06	1.29	1.16	–	1.44		0.0161	1.23	1.04	–	1.45		0.0369	1.2	1.01	–	1.43		2.61e-08	1.29	1.18	–	1.4		1.85e-08	1.29	1.18	–	1.41
8:128547721	rs4871812	A	G		4e-06	1.31	1.17	–	1.47		0.000977	1.35	1.13	–	1.61		0.00256	1.33	1.1	–	1.59		3.34e-09	1.33	1.21	–	1.47		1.33e-09	1.34	1.22	–	1.48
8:128547942	rs4871813	T	G		2.69e-06	1.41	1.22	–	1.63		1.05e-05	1.69	1.34	–	2.14		3.13e-05	1.67	1.31	–	2.13		1.89e-11	1.52	1.34	–	1.71		1.27e-11	1.52	1.35	–	1.72
Supplementary Table 1, Tab 2. Association tests of an expanded set of HPC as well as FPC cases versus controls (FPC cases from families with only two affected, as tallied in Table 1 and described under Methods). Each statistical test employed a mulitplicative logistic regression model (additive genetic model), either adjusted or unadjusted for a specified covariate (age, principal components of g…

## Sheet: HPC adj known GWAS SNPs
Supplementary Data File 1, Tab 3.
HPC Cases vs Controls		A1 minor (effect allele)	A2 major	Significant after adjustment for known GWAS variants	Both NFPCS & ICPCG P ≤ 0.05												Haplotype Carrying A1
						Unadjusted						Adjusted concurrently for all known European ancestry 8q24 prostate cancer GWAS variants
						Combined ICPCG & NFPCS Subjects
hg19 position	rsID					P	OR	95% CI				P	OR	95% CI
8:128021786	rs183505826	T	C	yes	yes	0.018	4.43	1.3	–	15.13		0.013	4.871	1.396	–	16.996	D
8:128022973	rs9297750	G	A	yes	yes	1.7e-08	0.77	0.7	–	0.84		0.01	0.772	0.634	–	0.94	E
8:128059066	rs10956349	C	T	yes	yes	4.5e-08	0.8	0.74	–	0.86		0.036	0.885	0.789	–	0.992	E
8:128059283	rs10956350	T	A	yes	yes	4.6e-08	0.8	0.74	–	0.86		0.034	0.884	0.788	–	0.991	E
8:128067300	rs4288339	C	T	yes	yes	5.1e-08	0.8	0.74	–	0.87		0.038	0.886	0.791	–	0.993	E
8:128079029	rs59607840	A	C	yes	yes	0.0012	0.72	0.59	–	0.88		0.018	0.777	0.63	–	0.958
8:128079064	rs61207504	A	C	yes	yes	0.0012	0.72	0.59	–	0.88		0.018	0.777	0.63	–	0.958
8:128079147	rs56914742	A	T	yes	yes	0.0012	0.72	0.59	–	0.88		0.018	0.777	0.63	–	0.958
8:128079235	rs58690548	C	T	yes	yes	0.0012	0.72	0.59	–	0.88		0.018	0.777	0.63	–	0.958
8:128079307	rs58061262	C	T	yes	yes	0.0012	0.72	0.59	–	0.88		0.018	0.777	0.63	–	0.958
8:128080328	rs73338273	A	G	yes	yes	0.0012	0.72	0.59	–	0.88		0.018	0.777	0.63	–	0.958
8:128080754	rs73338275	A	G	yes	yes	0.0012	0.72	0.59	–	0.88		0.018	0.777	0.63	–	0.958
8:128080919	rs73338279	A	T	yes	yes	0.0012	0.72	0.59	–	0.88		0.018	0.777	0.63	–	0.958
8:128081110	rs7824679	G	A	yes	yes	0.0012	0.72	0.59	–	0.88		0.018	0.777	0.63	–	0.958
8:128081260	rs7824957	G	A	yes	yes	0.001	0.72	0.59	–	0.88		0.016	0.774	0.627	–	0.954
8:128083727	rs73338295	G	T	yes	yes	0.001	0.72	0.59	–	0.88		0.016	0.774	0.627	–	0.954
8:128083946	rs73338297	A	G	yes	yes	0.001	0.72	0.59	–	0.88		0.016	0.774	0.627	–	0.954
8:128127252	rs1456305	G	A	yes	yes	0.00097	0.82	0.72	–	0.92		0.018	0.846	0.737	–	0.971
8:128129985	rs149437660	I	D	yes	yes	7.1e-06	2.1	1.52	–	2.9		0.025	0.616	0.404	–	0.94	B
8:128175538	rs13276380	T	C	yes	yes	2.1e-05	1.34	1.17	–	1.53		0.025	1.231	1.027	–	1.475	A
8:128181807	rs13266271	T	C	yes	yes	6.8e-06	1.36	1.19	–	1.56		0.0096	1.268	1.059	–	1.518	A
8:128193303	rs72609852	A	G	yes	yes	1e-05	1.35	1.18	–	1.54		0.017	1.238	1.039	–	1.475	A
8:128198564	rs12678349	T	C	yes	yes	1.2e-09	0.64	0.56	–	0.74		1.9e-05	0.721	0.621	–	0.837	E
8:128203859	rs13252265	A	T	yes	yes	1.3e-06	1.37	1.21	–	1.56		0.0047	1.266	1.075	–	1.491	A
8:128277457	rs187693252	T	G	yes	yes	7.7e-06	0.33	0.2	–	0.53		9.4e-05	0.361	0.216	–	0.602
8:128327641	rs618477	G	C	yes	yes	2.7e-06	0.82	0.75	–	0.89		0.042	0.559	0.32	–	0.979	F
8:128333180	rs622856	T	C	yes	yes	2.1e-06	0.82	0.75	–	0.89		0.046	0.616	0.383	–	0.992	F
8:128399100	rs4871021	A	G	yes	yes	0.0022	1.24	1.08	–	1.42		0.047	1.162	1.002	–	1.347
8:128402953	rs10441525	C	T	yes	yes	1.2e-07	1.38	1.22	–	1.55		0.00019	1.287	1.127	–	1.469	C
8:128414371	rs77187713	T	C	yes	yes	1.1e-06	1.42	1.23	–	1.64		0.00024	1.336	1.144	–	1.56	C
8:128424633	rs76503658	C	T	yes	yes	5.6e-07	1.44	1.25	–	1.65		0.00015	1.35	1.156	–	1.577	C
8:128431990	rs61759821	T	C	yes	yes	1.1e-06	1.43	1.24	–	1.65		0.00032	1.333	1.14	–	1.559	C
8:128432747	rs78844515	C	T	yes	yes	7.5e-07	1.44	1.24	–	1.66		0.00023	1.342	1.148	–	1.57	C
8:128433294	rs77031840	C	T	yes	yes	6.8e-07	1.44	1.25	–	1.66		0.00023	1.344	1.148	–	1.572	C
8:128433930	rs76032498	C	G	yes	yes	6.8e-07	1.44	1.25	–	1.66		0.00023	1.344	1.148	–	1.572	C
8:128434423	rs75818852	G	A	yes	yes	7.7e-07	1.44	1.24	–	1.66		0.00024	1.341	1.147	–	1.569	C
8:128434878	rs76696539	G	T	yes	yes	7.7e-07	1.44	1.24	–	1.66		0.00024	1.341	1.147	–	1.569	C
8:128435163	rs77228665	G	A	yes	yes	6.8e-07	1.44	1.25	–	1.66		0.00023	1.344	1.148	–	1.572	C
8:128439971	rs79659812	A	G	yes	yes	8.4e-07	1.44	1.24	–	1.66		0.00026	1.339	1.145	–	1.567	C
8:128440861	rs6999789	C	A	yes	yes	1.1e-06	1.43	1.24	–	1.65		0.00033	1.332	1.139	–	1.557	C
8:128440928	rs6999921	G	A	yes	yes	1.1e-06	1.43	1.24	–	1.65		0.00031	1.334	1.141	–	1.56	C
8:128440948	rs77003339	G	A	yes	yes	8.4e-07	1.44	1.24	–	1.66		0.00026	1.339	1.145	–	1.567	C
8:128441535	rs4871790	C	A	yes	yes	2.4e-10	0.77	0.72	–	0.84		0.037	0.887	0.792	–	0.993	F & G
8:128442510	rs75880582	G	T	yes	yes	5.9e-07	1.44	1.25	–	1.67		0.0002	1.347	1.151	–	1.576	C
8:128442944	rs34934238	A	G	yes	yes	2.5e-06	1.41	1.22	–	1.62		0.00054	1.316	1.126	–	1.538	C
8:128445080	rs113479861	T	C	yes	yes	2.9e-06	1.41	1.22	–	1.62		0.00063	1.312	1.123	–	1.533	C
8:128445897	rs149490695	C	T	yes	yes	1.1e-06	1.43	1.24	–	1.65		0.00035	1.33	1.138	–	1.555	C
8:128446460	rs188328704	C	T	yes	yes	7.3e-06	1.38	1.2	–	1.59		0.0012	1.29	1.106	–	1.506	C
8:128457795	rs74460984	A	G	yes	yes	0.00023	1.33	1.14	–	1.54		0.011	1.236	1.05	–	1.454	C
8:128459241	rs76634938	A	G	yes	yes	0.00034	1.32	1.13	–	1.54		0.014	1.229	1.042	–	1.45	C
8:128459619	rs77372473	C	G	yes	yes	0.00024	1.32	1.14	–	1.54		0.011	1.235	1.05	–	1.452	C
8:128460226	rs75537857	C	T	yes	yes	0.0003	1.32	1.13	–	1.53		0.014	1.226	1.042	–	1.442	C
8:128461219	rs57847861	A	G	yes	yes	8.4e-05	1.35	1.16	–	1.57		0.0053	1.261	1.071	–	1.484	C
8:128461490	rs79208945	C	T	yes	yes	0.00023	1.32	1.14	–	1.54		0.01	1.235	1.051	–	1.452	C
8:128462761	rs78698269	G	A	yes	yes	0.00036	1.31	1.13	–	1.52		0.014	1.224	1.041	–	1.439	C
8:127899943	rs62530989	T	C	no	yes	0.004	1.14	1.04	–	1.24		0.89	0.992	0.892	–	1.104	A & B
8:127900463	rs973858	T	C	no	yes	0.006	1.13	1.04	–	1.23		0.46	0.96	0.863	–	1.069	A & B
8:127901649	rs6984837	G	A	no	yes	7.6e-07	1.24	1.14	–	1.34		0.099	1.095	0.983	–	1.221	A
8:127902003	rs4871750	A	G	no	yes	2e-06	0.83	0.76	–	0.89		0.65	0.971	0.856	–	1.102	E
8:127903203	rs1516949	T	A	no	yes	0.0053	1.13	1.04	–	1.23		0.45	0.96	0.863	–	1.068	A & B
8:127903262	rs7817717	G	T	no	yes	1.8e-06	0.83	0.76	–	0.89		0.63	0.969	0.854	–	1.1	E
8:127903637	rs6470478	C	T	no	yes	0.0077	1.12	1.03	–	1.22		0.38	0.954	0.857	–	1.061	A & B
8:127904470	rs1850360	C	G	no	yes	0.0081	1.12	1.03	–	1.22		0.37	0.952	0.856	–	1.06	A & B
8:127905106	rs7014974	C	G	no	yes	0.0087	1.12	1.03	–	1.22		0.35	0.95	0.854	–	1.058	A & B
8:127905456	rs2220323	T	C	no	yes	0.0035	1.16	1.05	–	1.27		0.18	1.079	0.967	–	1.204
8:127906288	rs4298461	A	T	no	yes	0.0066	1.13	1.03	–	1.23		0.42	0.957	0.86	–	1.065	A & B
8:127906604	rs13282012	A	G	no	yes	2e-06	0.83	0.76	–	0.89		0.65	0.971	0.856	–	1.102	E
8:127907164	rs35195322	A	G	no	yes	0.0066	1.13	1.03	–	1.23		0.42	0.957	0.86	–	1.064	A & B
8:127907224	rs36010097	A	G	no	yes	0.0067	1.13	1.03	–	1.23		0.41	0.956	0.859	–	1.064	A & B
8:127907398	rs35358635	A	G	no	yes	2e-06	0.83	0.76	–	0.89		0.65	0.971	0.856	–	1.102	E
8:127909131	rs1565049	T	G	no	yes	0.006	1.13	1.04	–	1.23		0.43	0.958	0.861	–	1.066	A & B
8:127909361	rs9297746	C	T	no	yes	1.8e-06	0.83	0.76	–	0.89		0.63	0.969	0.854	–	1.101	E
8:127911006	rs11775030	A	G	no	yes	2.5e-06	0.83	0.77	–	0.9		0.69	0.975	0.859	–	1.106	E
8:127911557	rs2220322	A	G	no	yes	2.5e-06	0.83	0.77	–	0.9		0.69	0.975	0.859	–	1.106	E
8:127911596	rs2220321	A	G	no	yes	2.8e-06	0.83	0.77	–	0.9		0.73	0.978	0.863	–	1.109	E
8:127916370	rs1516937	G	A	no	yes	0.0081	1.12	1.03	–	1.22		0.37	0.952	0.856	–	1.059	A & B
8:127916476	rs6470481	C	T	no	yes	0.0081	1.12	1.03	–	1.22		0.36	0.951	0.855	–	1.058	A & B
8:127917149	rs7013167	A	G	no	yes	0.0061	1.13	1.03	–	1.23		0.43	0.958	0.861	–	1.066	A & B
8:127917208	rs7012789	G	A	no	yes	2.1e-06	0.83	0.76	–	0.89		0.67	0.973	0.858	–	1.103	E
8:127918071	rs1516936	A	G	no	yes	0.0062	1.13	1.03	–	1.23		0.42	0.957	0.86	–	1.065	A & B
8:127920237	rs35787729	G	A	no	yes	0.0067	1.13	1.03	–	1.23		0.41	0.957	0.86	–	1.064	A & B
8:127920586	rs4871752	A	G	no	yes	2.1e-06	0.83	0.76	–	0.89		0.67	0.973	0.858	–	1.103	E
8:127923064	rs6470488	G	T	no	yes	0.0019	1.17	1.06	–	1.29		0.13	1.089	0.975	–	1.216
8:127924137	rs11995193	A	G	no	yes	5.6e-06	1.22	1.12	–	1.32		0.27	1.063	0.954	–	1.185	A
8:127924563	rs10441523	C	T	no	yes	4.9e-06	1.22	1.12	–	1.33		0.26	1.064	0.955	–	1.185	A
8:127924659	rs12543663	C	A	no	yes	1.3e-05	1.21	1.11	–	1.32		0.32	1.056	0.948	–	1.177	A
8:127941793	rs182352457	A	G	no	yes	8e-09	8.44	4.09	–	17.43		0.49	1.43	0.517	–	3.956	A
8:127968901	rs72723982	A	G	no	yes	0.016	1.44	1.07	–	1.94		0.062	1.341	0.985	–	1.827	D
8:127978138	rs72723989	C	T	no	yes	0.017	1.44	1.07	–	1.94		0.071	1.332	0.976	–	1.818	D
8:127980470	rs6470493	T	C	no	yes	2.6e-05	1.19	1.1	–	1.29		0.66	0.976	0.877	–	1.086
8:127980684	rs980426	A	G	no	yes	2.5e-05	1.19	1.1	–	1.29		0.69	0.978	0.879	–	1.088
8:127981586	rs1516938	C	T	no	yes	3.6e-08	1.25	1.15	–	1.35		0.4	1.05	0.938	–	1.175
8:127982089	rs4871004	A	G	no	yes	9.6e-05	1.18	1.09	–	1.28		0.92	0.995	0.894	–	1.107	A
8:127986466	rs2392683	G	A	no	yes	0.00073	1.15	1.06	–	1.25		0.79	0.986	0.891	–	1.091	A
8:127987578	rs1516944	A	G	no	yes	0.00037	1.16	1.07	–	1.26		0.96	0.998	0.901	–	1.104	A
8:127989849	rs901592	A	C	no	yes	1.1e-07	1.24	1.15	–	1.35		0.58	0.966	0.853	–	1.094
8:127990833	rs7014448	T	G	no	yes	5.1e-06	1.22	1.12	–	1.32		0.69	1.023	0.916	–	1.142	A
8:127992639	rs79866008	G	A	no	yes	1.3e-07	0.78	0.72	–	0.86		0.53	1.108	0.803	–	1.529	E
8:128005150	rs961023	A	C	no	yes	7.1e-06	1.21	1.11	–	1.32		0.74	1.018	0.913	–	1.137	A
8:128009630	rs10110257	G	A	no	yes	0.00035	1.16	1.07	–	1.26		0.95	0.997	0.9	–	1.103	A
8:128011021	rs138287183	T	G	no	yes	1.7e-05	2.38	1.6	–	3.54		0.93	1.021	0.646	–	1.614	B
8:128011937	rs10086908	C	T	GWAS Variant	yes	7.2e-08	0.79	0.72	–	0.86		–	–	–	–	–	E
8:128012359	rs7816007	G	A	no	yes	3.8e-07	0.79	0.72	–	0.87		0.065	1.408	0.979	–	2.026	E
8:128013376	rs4871005	A	C	no	yes	1.3e-07	1.24	1.15	–	1.35		0.56	0.963	0.85	–	1.092
8:128014009	rs28561575	T	C	no	yes	3.1e-08	0.77	0.71	–	0.85		0.88	1.03	0.7	–	1.515	E
8:128014315	rs28556804	G	A	no	yes	2.4e-08	0.77	0.7	–	0.84		0.86	0.966	0.652	–	1.429	E
8:128014415	rs73351621	A	G	no	yes	5.1e-08	0.79	0.72	–	0.86		0.23	0.5	0.16	–	1.562	E
8:128015092	rs16901898	C	T	no	yes	9e-08	0.79	0.72	–	0.86		0.88	1.069	0.458	–	2.495	E
8:128016373	rs17830059	G	C	no	yes	7.9e-08	0.79	0.72	–	0.86		0.97	0.987	0.43	–	2.266	E
8:128017316	rs4871006	G	C	no	yes	6e-06	1.21	1.12	–	1.32		0.73	1.019	0.913	–	1.137	A
8:128018205	rs28615829	A	G	no	yes	1.5e-07	0.79	0.73	–	0.86		0.44	1.257	0.701	–	2.256	E
8:128018466	rs73351629	G	C	GWAS Variant	yes	9.9e-08	0.8	0.73	–	0.87		–	–	–	–	–	E
8:128019817	rs1516941	G	A	no	yes	4.7e-07	1.23	1.13	–	1.33		0.37	0.945	0.834	–	1.069
8:128019903	rs1516942	A	C	no	yes	9.9e-08	0.79	0.72	–	0.86		0.9	0.96	0.493	–	1.868	E
8:128020250	rs1516943	C	T	no	yes	3.6e-06	1.22	1.12	–	1.33		0.58	1.032	0.924	–	1.151	A
8:128021488	rs1487241	A	T	no	yes	5.2e-06	1.22	1.12	–	1.32		0.66	1.025	0.918	–	1.144	A
8:128021752	rs1487240	G	A	GWAS Variant	yes	1.7e-08	0.77	0.7	–	0.84		–	–	–	–	–	E
8:128022941	rs9693379	A	C	no	yes	1e-07	0.79	0.72	–	0.86		0.95	1.023	0.514	–	2.036	E
8:128023386	rs7844107	A	G	no	yes	1e-07	0.79	0.72	–	0.86		0.96	1.02	0.512	–	2.031	E
8:128025053	rs17762878	G	A	no	yes	1e-07	0.79	0.72	–	0.86		0.96	1.02	0.512	–	2.031	E
8:128025212	rs73351641	A	G	no	yes	1e-07	0.79	0.72	–	0.86		0.96	1.02	0.512	–	2.031	E
8:128025263	rs4573233	A	G	no	yes	1e-07	0.79	0.72	–	0.86		0.96	1.02	0.512	–	2.031	E
8:128025404	rs1551515	A	T	no	yes	1e-07	0.79	0.72	–	0.86		0.96	1.02	0.512	–	2.031	E
8:128025599	rs1551513	C	T	no	yes	1.2e-07	0.79	0.72	–	0.86		0.81	1.087	0.551	–	2.144	E
8:128025762	rs4473999	T	C	no	yes	1.3e-07	0.79	0.73	–	0.86		0.68	1.152	0.59	–	2.248	E
8:128025777	rs9656964	G	C	no	yes	1.3e-07	0.79	0.73	–	0.86		0.68	1.152	0.59	–	2.248	E
8:128025857	rs17762938	C	T	no	yes	1.3e-07	0.79	0.73	–	0.86		0.68	1.152	0.59	–	2.248	E
8:128025916	rs7823297	T	C	no	yes	1.3e-07	0.79	0.73	–	0.86		0.68	1.152	0.59	–	2.248	E
8:128026046	rs6651240	T	A	no	yes	1.3e-07	0.79	0.73	–	0.86		0.68	1.152	0.59	–	2.248	E
8:128026128	rs710885	C	A	no	yes	4.3e-06	1.22	1.12	–	1.32		0.64	1.026	0.919	–	1.146	A
8:128026203	rs7824011	C	G	no	yes	1.3e-07	0.79	0.73	–	0.86		0.68	1.152	0.59	–	2.248	E
8:128026262	rs7823764	G	A	no	yes	1.3e-07	0.79	0.73	–	0.86		0.68	1.152	0.59	–	2.248	E
8:128026317	rs7842175	C	T	no	yes	1.3e-07	0.79	0.73	–	0.86		0.68	1.152	0.59	–	2.248	E
8:128026684	rs7824393	G	A	no	yes	1.5e-07	0.79	0.73	–	0.86		0.56	1.218	0.628	–	2.361	E
8:128026860	rs710886	T	C	no	yes	3.2e-05	0.84	0.78	–	0.91		0.11	0.881	0.754	–	1.03
8:128027502	rs16901904	C	T	no	yes	1.3e-07	0.79	0.73	–	0.86		0.68	1.152	0.59	–	2.248	E
8:128027954	rs7463326	A	G	no	yes	4.6e-08	0.77	0.7	–	0.85		0.07	3.404	0.906	–	12.789	E
8:128027957	rs10481163	T	C	no	yes	1.3e-07	0.79	0.73	–	0.86		0.69	1.139	0.594	–	2.182	E
8:128027962	rs10481164	A	G	no	yes	1.3e-07	0.79	0.73	–	0.86		0.69	1.139	0.594	–	2.182	E
8:128028337	rs2124597	C	T	no	yes	1.5e-07	0.79	0.73	–	0.86		0.56	1.218	0.628	–	2.361	E
8:128029101	rs4871771	A	T	no	yes	3e-07	1.23	1.14	–	1.34		0.41	0.949	0.839	–	1.074
8:128030208	rs785004	A	G	no	yes	3.2e-05	1.2	1.1	–	1.3		0.7	1.022	0.915	–	1.14	A
8:128032251	rs785003	T	C	no	yes	4.7e-05	1.19	1.09	–	1.3		0.7	1.022	0.916	–	1.14	A
8:128032413	rs785002	A	G	no	yes	1.6e-05	1.2	1.1	–	1.3		0.2	1.07	0.965	–	1.187	A
8:128050136	rs62532375	A	G	no	yes	8.4e-05	1.26	1.12	–	1.41		0.86	1.012	0.889	–	1.152	A
8:128056186	rs11778977	C	T	no	yes	1.2e-07	0.8	0.74	–	0.87		0.064	0.898	0.802	–	1.006	E
8:128058014	rs7833011	G	A	no	yes	8.6e-07	0.81	0.74	–	0.88		0.39	0.945	0.829	–	1.077	E
8:128058964	rs75663746	A	G	no	yes	2.6e-06	0.81	0.75	–	0.89		0.19	0.921	0.813	–	1.042	E
8:128061786	rs16901922	G	C	no	yes	6.3e-06	0.82	0.75	–	0.89		0.27	0.934	0.828	–	1.054	E
8:128063756	rs961017	A	C	no	yes	4.8e-05	0.85	0.79	–	0.92		0.12	0.927	0.841	–	1.021	E
8:128065745	rs750015	G	A	no	yes	7.4e-07	0.81	0.74	–	0.88		0.38	0.944	0.828	–	1.075	E
8:128066938	rs13250823	C	A	no	yes	2.2e-06	0.81	0.74	–	0.88		0.18	0.918	0.812	–	1.039	E
8:128067513	rs1456308	C	T	no	yes	6.8e-06	0.82	0.75	–	0.89		0.32	0.939	0.83	–	1.062	E
8:128068729	rs4871007	G	T	no	yes	1.5e-06	0.81	0.75	–	0.88		0.14	0.917	0.817	–	1.029	E
8:128070317	rs11998597	G	C	no	yes	6e-07	0.81	0.75	–	0.88		0.17	0.923	0.824	–	1.034	E
8:128070449	rs720524	A	T	no	yes	0.00014	0.86	0.79	–	0.93		0.23	0.943	0.856	–	1.038	E
8:128070669	rs958653	G	A	no	yes	0.00012	0.84	0.76	–	0.92		0.38	0.948	0.842	–	1.069	E
8:128070847	rs9297751	C	T	no	yes	0.003	1.13	1.04	–	1.22		0.15	1.067	0.977	–	1.166	B
8:128077146	rs77541621	A	G	GWAS Variant	yes	3e-16	2.62	2.08	–	3.3		–	–	–	–	–	B
8:128088066	rs7843737	A	G	no	yes	7.7e-07	0.81	0.74	–	0.88		0.55	0.957	0.827	–	1.106	E
8:128088570	rs10095770	C	G	no	yes	1.4e-08	1.33	1.21	–	1.47		0.35	0.9	0.722	–	1.122	B
8:128092982	rs1031589	G	A	no	yes	3.2e-11	0.76	0.7	–	0.82		0.11	0.897	0.786	–	1.024	E
8:128093297	rs1016343	T	C	GWAS Variant	yes	1.7e-10	1.37	1.24	–	1.5		–	–	–	–	–	B
8:128093472	rs1031587	G	A	no	yes	3.1e-11	0.76	0.7	–	0.82		0.1	0.896	0.785	–	1.022	E
8:128093541	rs4871008	T	C	no	yes	3.6e-11	0.76	0.7	–	0.82		0.11	0.899	0.788	–	1.025	E
8:128094460	rs6981122	A	C	no	yes	5.4e-11	0.76	0.7	–	0.83		0.14	0.907	0.796	–	1.033	E
8:128094483	rs7001504	T	G	no	yes	4.2e-11	0.76	0.7	–	0.83		0.12	0.902	0.792	–	1.028	E
8:128095156	rs13252298	G	A	GWAS Variant	yes	2e-07	0.79	0.72	–	0.86		–	–	–	–	–	E
8:128096477	rs7841060	G	T	no	yes	3.7e-10	1.36	1.23	–	1.49		0.26	0.65	0.309	–	1.37	B
8:128099242	rs13257371	A	C	no	yes	4.4e-07	0.8	0.73	–	0.87		0.44	1.172	0.787	–	1.745	E
8:128101331	rs62529913	A	G	no	yes	0.00012	1.18	1.08	–	1.28		0.12	0.903	0.794	–	1.027	B
8:128101343	rs11994653	G	A	no	yes	0.00012	1.18	1.08	–	1.28		0.12	0.903	0.793	–	1.027	B
8:128101352	rs62529914	C	T	no	yes	0.00013	1.17	1.08	–	1.27		0.11	0.899	0.79	–	1.023	B
8:128103979	rs5013678	C	T	GWAS Variant	yes	2.4e-10	0.73	0.66	–	0.8		–	–	–	–	–	E
8:128104117	rs183373024	G	A	GWAS Variant	yes	7.5e-11	5.69	3.37	–	9.61		–	–	–	–	–	A
8:128105187	rs1073997	C	A	no	yes	1.1e-11	2.06	1.67	–	2.54		0.61	2.228	0.104	–	47.675	B
8:128106232	rs7016828	T	A	no	yes	1.7e-11	2.04	1.66	–	2.52		0.91	0.787	0.014	–	45.252	B
8:128106235	rs7016830	G	A	no	yes	1.7e-11	2.04	1.66	–	2.52		0.91	0.787	0.014	–	45.252	B
8:128106784	rs12682344	G	T	GWAS Variant	yes	1.3e-11	2.06	1.67	–	2.54		–	–	–	–	–	B
8:128106880	rs6983561	C	A	GWAS Variant	yes	1.6e-11	2.04	1.66	–	2.51		–	–	–	–	–	B
8:128107101	rs16901948	A	G	no	yes	1.3e-11	2.06	1.67	–	2.54		0.43	0.371	0.031	–	4.46	B
8:128107136	rs1869931	G	A	no	yes	2.7e-06	0.81	0.74	–	0.88		0.59	1.049	0.883	–	1.246	E
8:128107153	rs16901949	C	A	no	yes	1.3e-11	2.06	1.67	–	2.54		0.43	0.371	0.031	–	4.46	B
8:128107192	rs60681470	A	G	no	yes	8.4e-12	2.06	1.68	–	2.54		0.99	1300000	0	–	¥	B
8:128107243	rs16901950	A	G	no	yes	1.3e-11	2.06	1.67	–	2.54		0.43	0.371	0.031	–	4.46	B
8:128107270	rs16901952	C	T	no	yes	1.3e-11	2.06	1.67	–	2.54		0.43	0.371	0.031	–	4.46	B
8:128107381	rs58717512	A	T	no	yes	1.3e-11	2.06	1.67	–	2.54		0.43	0.371	0.031	–	4.46	B
8:128107644	rs7005144	A	T	no	yes	4.4e-06	1.85	1.42	–	2.4		0.99	0.998	0.647	–	1.538	B
8:128107682	rs59786353	C	A	no	yes	1.3e-11	2.06	1.67	–	2.54		0.43	0.371	0.031	–	4.46	B
8:128108229	rs16901953	C	T	no	yes	1.3e-11	2.06	1.67	–	2.54		0.43	0.371	0.031	–	4.46	B
8:128108516	rs61622455	C	T	no	yes	1.3e-11	2.06	1.67	–	2.54		0.43	0.371	0.031	–	4.46	B
8:128108593	rs57435694	C	T	no	yes	1.3e-11	2.06	1.67	–	2.54		0.43	0.371	0.031	–	4.46	B
8:128108679	rs7010450	G	T	no	yes	1.3e-11	2.06	1.67	–	2.54		0.43	0.371	0.031	–	4.46	B
8:128108725	rs6990420	T	C	no	yes	1.3e-11	2.06	1.67	–	2.54		0.43	0.371	0.031	–	4.46	B
8:128108726	rs35365584	A	G	no	yes	2e-09	0.77	0.71	–	0.84		0.23	0.921	0.806	–	1.053	E
8:128108993	rs17832285	G	A	no	yes	1.6e-06	0.78	0.7	–	0.86		0.41	1.085	0.893	–	1.318	E
8:128109356	rs73344342	A	G	no	yes	1.3e-11	2.06	1.67	–	2.54		0.43	0.371	0.031	–	4.46	B
8:128109530	rs16901959	G	A	no	yes	1.3e-11	2.06	1.67	–	2.54		0.43	0.371	0.031	–	4.46	B
8:128109776	rs7826388	T	C	no	yes	2.6e-11	2.04	1.65	–	2.51		0.67	0.726	0.163	–	3.234	B
8:128109930	rs7830341	A	G	no	yes	1.3e-11	2.06	1.67	–	2.54		0.43	0.371	0.031	–	4.46	B
8:128110252	rs16901966	G	A	no	yes	1.3e-11	2.06	1.67	–	2.54		0.43	0.371	0.031	–	4.46	B
8:128110277	rs16901967	G	A	no	yes	1.3e-11	2.06	1.67	–	2.54		0.43	0.371	0.031	–	4.46	B
8:128110646	rs7001069	G	A	no	yes	1.3e-11	2.06	1.67	–	2.54		0.43	0.371	0.031	–	4.46	B
8:128111238	rs7006076	A	G	no	yes	1.3e-11	2.06	1.67	–	2.54		0.43	0.371	0.031	–	4.46	B
8:128111342	rs7005862	G	A	no	yes	1.3e-11	2.06	1.67	–	2.54		0.43	0.371	0.031	–	4.46	B
8:128111343	rs7006251	A	G	no	yes	1.3e-11	2.06	1.67	–	2.54		0.43	0.371	0.031	–	4.46	B
8:128111456	rs6988257	C	T	no	yes	1.3e-11	2.06	1.67	–	2.54		0.43	0.371	0.031	–	4.46	B
8:128111470	rs73348236	T	C	no	yes	1.5e-11	2.05	1.66	–	2.52		0.96	0.924	0.056	–	15.248	B
8:128111717	rs57010632	G	A	no	yes	1.6e-11	2.04	1.66	–	2.51		0.29	0.25	0.02	–	3.185	B
8:128112097	rs16901969	C	A	no	yes	1.3e-11	2.06	1.67	–	2.54		0.43	0.371	0.031	–	4.46	B
8:128112179	rs73348241	A	T	no	yes	1.3e-11	2.06	1.67	–	2.54		0.43	0.371	0.031	–	4.46	B
8:128112193	rs73348243	A	T	no	yes	1.3e-11	2.06	1.67	–	2.54		0.43	0.371	0.031	–	4.46	B
8:128112229	rs148798626	I	D	no	yes	1.7e-11	2.04	1.66	–	2.51		0.71	1.779	0.089	–	35.433	B
8:128112446	rs61265543	T	C	no	yes	1.6e-11	2.04	1.66	–	2.51		0.29	0.25	0.02	–	3.185	B
8:128112715	rs16901970	G	T	no	yes	1.3e-11	2.06	1.67	–	2.54		0.43	0.371	0.031	–	4.46	B
8:128112779	rs10453084	A	G	no	yes	1.3e-11	2.06	1.67	–	2.54		0.43	0.371	0.031	–	4.46	B
8:128112859	rs6987723	A	G	no	yes	1.3e-11	2.06	1.67	–	2.54		0.43	0.371	0.031	–	4.46	B
8:128113028	rs6987640	T	A	no	yes	1.3e-11	2.06	1.67	–	2.54		0.43	0.371	0.031	–	4.46	B
8:128113426	rs56005245	T	C	GWAS Variant	yes	1.7e-10	1.37	1.24	–	1.51		–	–	–	–	–	B
8:128113464	rs74305597	T	C	no	yes	1.3e-11	2.06	1.67	–	2.54		0.43	0.371	0.031	–	4.46	B
8:128114461	rs7824451	G	C	no	yes	1.3e-11	2.06	1.67	–	2.54		0.43	0.371	0.031	–	4.46	B
8:128114710	rs7824785	T	C	no	yes	1.5e-11	2.05	1.66	–	2.52		0.87	0.795	0.049	–	12.831	B
8:128114796	rs13268116	A	G	no	yes	6.4e-06	0.81	0.74	–	0.89		0.41	1.074	0.905	–	1.276	E
8:128115259	rs73348257	A	G	no	yes	1.3e-11	2.06	1.67	–	2.54		0.43	0.371	0.031	–	4.46	B
8:128115720	rs6470498	G	A	no	yes	1.3e-11	2.06	1.67	–	2.54		0.43	0.371	0.031	–	4.46	B
8:128115752	rs6999725	T	C	no	yes	1.5e-11	2.06	1.67	–	2.55		0.94	0.935	0.144	–	6.094	B
8:128116500	rs1456306	A	G	no	yes	4.1e-06	0.81	0.74	–	0.89		0.56	1.052	0.887	–	1.248	E
8:128116830	rs13260084	A	G	no	yes	3.6e-06	0.81	0.74	–	0.88		0.58	1.049	0.884	–	1.245	E
8:128117863	rs57462547	T	C	no	yes	1.2e-11	2.06	1.67	–	2.53		0.99	0	0	–	¥	B
8:128118815	rs7844219	G	A	no	yes	1.2e-11	2.06	1.67	–	2.53		0.99	0	0	–	¥	B
8:128119056	rs6982324	C	G	no	yes	1e-11	2.07	1.68	–	2.55		0.99	0	0	–	¥	B
8:128122659	rs1378897	T	C	no	yes	3.8e-05	0.69	0.58	–	0.82		0.26	0.888	0.723	–	1.09	E
8:128123394	rs6470499	C	T	no	yes	1.2e-11	2.06	1.67	–	2.53		0.99	0	0	–	¥	B
8:128123470	rs7842760	A	G	no	yes	8.1e-12	2.07	1.68	–	2.55		0.14	9.53	0.471	–	192.767	B
8:128124126	rs1551512	G	T	no	yes	1.2e-11	2.06	1.67	–	2.53		0.99	0	0	–	¥	B
8:128124916	rs16901979	A	C	GWAS Variant	yes	8.1e-12	2.07	1.68	–	2.55		–	–	–	–	–	B
8:128125195	rs10505483	T	C	no	yes	1.2e-11	2.06	1.67	–	2.53		0.99	0	0	–	¥	B
8:128125504	rs7817677	G	A	no	yes	1.6e-11	2.05	1.66	–	2.53		0.98	0	0	–	¥	B
8:128125849	rs10505482	G	A	no	yes	9.3e-06	0.82	0.75	–	0.89		0.36	1.083	0.914	–	1.283	E
8:128126798	rs73350138	G	T	no	yes	8.1e-12	2.07	1.68	–	2.55		0.14	9.53	0.471	–	192.767	B
8:128128506	rs12678505	T	C	no	yes	1.6e-11	2.05	1.66	–	2.53		0.98	0	0	–	¥	B
8:128129372	rs6989838	C	T	no	yes	8.1e-12	2.07	1.68	–	2.55		0.14	9.53	0.471	–	192.767	B
8:128130487	rs7013255	G	A	no	yes	4.5e-12	2.13	1.72	–	2.64		0.23	1.807	0.687	–	4.75	B
8:128130961	rs16901984	C	T	no	yes	2.2e-09	2.06	1.62	–	2.6		0.57	0.865	0.524	–	1.427	B
8:128132324	rs6995291	G	A	no	yes	1.1e-05	0.82	0.75	–	0.89		0.38	1.079	0.91	–	1.28	E
8:128134117	rs34720002	T	C	no	yes	4.6e-06	0.81	0.74	–	0.89		0.52	1.057	0.892	–	1.252	E
8:128134683	rs78512696	C	T	no	yes	0.013	0.67	0.49	–	0.92		0.13	0.774	0.555	–	1.079
8:128140484	rs75949840	C	G	no	yes	2e-11	2.1	1.69	–	2.61		0.92	0.962	0.456	–	2.031	B
8:128147111	rs80317438	C	T	no	yes	0.003	1.32	1.1	–	1.58		0.13	0.841	0.674	–	1.05	A
8:128148610	rs75970332	T	C	no	yes	0.0034	1.31	1.1	–	1.58		0.12	0.837	0.671	–	1.044	A
8:128153320	rs79012498	C	T	no	yes	0.0034	1.31	1.1	–	1.58		0.12	0.837	0.671	–	1.045	A
8:128167147	rs117478964	G	A	no	yes	1e-09	1.9	1.54	–	2.33		0.34	1.187	0.834	–	1.689	B
8:128177812	rs139046764	A	G	no	yes	3.8e-06	2.85	1.83	–	4.45		0.81	1.067	0.631	–	1.806	B
8:128183871	rs191785584	G	A	no	yes	1.9e-11	2.25	1.77	–	2.84		0.75	1.08	0.675	–	1.729	B
8:128191672	rs188140481	A	T	GWAS Variant	yes	1.7e-12	8.47	4.68	–	15.34		–	–	–	–	–	A
8:128208369	rs138042437	G	A	GWAS Variant	yes	2.6e-12	9.09	4.9	–	16.86		–	–	–	–	–	A
8:128237606	rs73351748	G	A	no	yes	0.0021	1.49	1.16	–	1.93		0.2	0.813	0.593	–	1.116	B
8:128243131	rs16902048	C	A	no	yes	0.0025	1.49	1.15	–	1.92		0.19	0.807	0.588	–	1.108	B
8:128243374	rs142952384	G	A	no	yes	6.1e-06	2.41	1.65	–	3.53		0.76	1.072	0.686	–	1.677	B
8:128250570	rs11995647	G	A	no	yes	0.0027	1.48	1.15	–	1.91		0.17	0.801	0.584	–	1.098	B
8:128264705	rs3847133	C	G	no	yes	0.0045	0.86	0.78	–	0.96		0.59	0.969	0.865	–	1.086
8:128268715	rs62529471	T	C	no	yes	0.001	0.84	0.76	–	0.93		0.19	0.928	0.829	–	1.039
8:128281644	rs283732	C	T	no	yes	3.5e-05	1.22	1.11	–	1.34		0.46	0.958	0.854	–	1.074	A & B
8:128281901	rs283731	T	C	no	yes	5.8e-05	1.21	1.1	–	1.33		0.37	0.949	0.846	–	1.065	A & B
8:128284766	rs13262081	C	G	no	yes	0.0017	0.85	0.77	–	0.94		0.35	0.943	0.832	–	1.068
8:128285408	rs201885483	D	I	no	yes	3.9e-10	5.95	3.41	–	10.41		0.74	0.875	0.396	–	1.933	A
8:128286516	rs13280181	T	A	no	yes	0.0019	0.85	0.77	–	0.94		0.38	0.946	0.835	–	1.072
8:128286567	rs166900	T	C	no	yes	3.2e-05	1.22	1.11	–	1.34		0.43	0.955	0.851	–	1.07	A & B
8:128291366	rs370874	C	T	no	yes	0.00026	1.19	1.08	–	1.3		0.24	0.935	0.835	–	1.046	A & B
8:128298211	rs6980979	C	T	no	yes	0.0022	0.87	0.79	–	0.95		0.73	0.98	0.873	–	1.1
8:128300999	rs12707923	T	C	no	yes	0.0014	0.85	0.76	–	0.94		0.38	0.945	0.833	–	1.072
8:128307797	rs17450865	C	T	no	yes	0.001	0.83	0.74	–	0.93		0.18	0.907	0.785	–	1.047
8:128307955	rs13251915	T	C	no	yes	1.5e-09	1.33	1.21	–	1.45		0.069	1.135	0.99	–	1.3	A & B
8:128309188	rs7822551	A	G	no	yes	0.0013	0.83	0.75	–	0.93		0.2	0.91	0.789	–	1.05
8:128309965	rs283720	A	G	no	yes	1e-06	1.24	1.14	–	1.36		0.24	1.077	0.952	–	1.217	A & B
8:128318755	rs10107982	C	T	no	yes	2.6e-05	0.83	0.75	–	0.9		0.44	0.894	0.67	–	1.192	F
8:128320346	rs16902094	G	A	GWAS Variant	yes	6.3e-10	1.41	1.27	–	1.58		–	–	–	–	–	A & B
8:128320976	rs74822356	G	C	no	yes	3.7e-11	1.44	1.29	–	1.61		0.39	1.763	0.482	–	6.452	A & B
8:128321202	rs7838810	C	T	no	yes	7.7e-06	0.83	0.76	–	0.9		0.48	0.902	0.676	–	1.203	F
8:128321411	rs453875	A	G	no	yes	0.00021	0.86	0.79	–	0.93		0.58	1.048	0.89	–	1.233	F
8:128321413	rs72728057	C	A	no	yes	4.8e-11	1.44	1.29	–	1.6		0.7	1.334	0.303	–	5.87	A & B
8:128321483	rs72728059	C	T	no	yes	7.4e-11	1.43	1.29	–	1.6		0.67	0.752	0.203	–	2.789	A & B
8:128321583	rs72728061	C	T	no	yes	4.8e-11	1.44	1.29	–	1.6		0.7	1.334	0.303	–	5.87	A & B
8:128321684	rs16902095	T	G	no	yes	3.6e-10	1.42	1.27	–	1.58		0.41	0.602	0.182	–	1.992	A & B
8:128323157	rs60163266	A	G	no	yes	3.7e-10	1.42	1.28	–	1.59		0.58	0.736	0.247	–	2.193	A & B
8:128323181	rs445114	C	T	GWAS Variant	yes	9.3e-06	0.83	0.76	–	0.9		–	–	–	–	–	F
8:128323724	rs56736364	T	C	no	yes	4.6e-10	1.42	1.27	–	1.59		0.38	0.613	0.205	–	1.834	A & B
8:128323731	rs34585331	G	T	no	yes	2.2e-10	1.43	1.28	–	1.59		0.29	0.383	0.065	–	2.269	A & B
8:128323819	rs378854	T	C	no	yes	8.3e-06	0.83	0.76	–	0.9		0.64	1.101	0.731	–	1.66	F
8:128323874	rs421094	A	G	no	yes	7.6e-06	0.83	0.76	–	0.9		0.73	0.89	0.461	–	1.72	F
8:128323891	rs4506170	C	T	GWAS Variant	yes	4.8e-11	1.44	1.29	–	1.6		–	–	–	–	–	A & B
8:128330539	rs181069596	C	G	no	yes	9.3e-08	2.78	1.91	–	4.04		0.5	0.849	0.531	–	1.359	A
8:128333181	rs622853	A	G	no	yes	2.7e-06	0.82	0.75	–	0.89		0.081	0.657	0.411	–	1.053	F
8:128333220	rs72712308	C	T	no	yes	1.7e-10	1.43	1.28	–	1.6		0.62	0.597	0.079	–	4.509	A & B
8:128333565	rs72712310	A	G	no	yes	1.7e-10	1.43	1.28	–	1.6		0.62	0.597	0.079	–	4.509	A & B
8:128334245	rs366991	G	A	no	yes	2.3e-06	0.82	0.75	–	0.89		0.35	0.844	0.59	–	1.207	F
8:128334900	rs13256367	C	A	no	yes	8.2e-06	0.82	0.76	–	0.9		0.62	0.935	0.714	–	1.222	F
8:128335079	rs55717424	G	A	no	yes	2.5e-10	1.43	1.28	–	1.59		0.21	0.298	0.044	–	2.012	A & B
8:128335526	rs62516012	G	C	no	yes	6.5e-05	0.83	0.76	–	0.91		0.89	1.028	0.69	–	1.532	F
8:128335536	rs58104177	A	G	no	yes	2.5e-10	1.43	1.28	–	1.59		0.21	0.298	0.044	–	2.012	A & B
8:128335673	rs620861	A	G	no	yes	2.6e-06	0.82	0.75	–	0.89		0.089	0.669	0.42	–	1.064	F
8:128335796	rs443053	T	G	no	yes	2.5e-06	0.82	0.75	–	0.89		0.07	0.651	0.409	–	1.036	F
8:128336053	rs72712332	G	C	no	yes	2.3e-10	1.43	1.28	–	1.59		0.22	0.168	0.01	–	2.967	A & B
8:128336664	rs72712334	C	A	no	yes	2.3e-10	1.43	1.28	–	1.59		0.22	0.168	0.01	–	2.967	A & B
8:128337272	rs201361304	I	D	no	yes	4.5e-10	4.38	2.75	–	6.96		0.72	1.108	0.627	–	1.96	A
8:128337279	rs2100115	A	G	no	yes	0.00052	1.3	1.12	–	1.52		0.77	0.969	0.784	–	1.196
8:128338258	rs72712335	A	G	no	yes	2.2e-10	1.43	1.28	–	1.59		0.35	0.387	0.054	–	2.792	A & B
8:128338702	rs1395287	G	C	no	yes	8.1e-06	0.82	0.76	–	0.9		0.64	0.938	0.717	–	1.226	F
8:128340124	rs16902101	G	C	no	yes	2.3e-10	1.43	1.28	–	1.59		0.41	0.514	0.105	–	2.501	A & B
8:128340221	rs16902102	A	C	no	yes	1.6e-10	1.43	1.28	–	1.6		0.97	0.965	0.162	–	5.753	A & B
8:128340374	rs16902103	C	A	no	yes	2.3e-10	1.43	1.28	–	1.59		0.22	0.168	0.01	–	2.967	A & B
8:128340537	rs72712338	T	A	no	yes	1.9e-10	1.43	1.28	–	1.6		0.65	0.616	0.075	–	5.057	A & B
8:128340554	rs72712339	T	C	no	yes	1.3e-10	1.43	1.29	–	1.6		0.48	2.507	0.191	–	32.937	A & B
8:128340908	rs16902104	T	C	GWAS Variant	yes	1.5e-10	1.43	1.28	–	1.6		–	–	–	–	–	A & B
8:128341680	rs587948	G	T	no	yes	1.2e-05	0.83	0.77	–	0.9		0.66	0.964	0.817	–	1.136	F
8:128341727	rs623401	G	C	no	yes	1.2e-05	0.83	0.77	–	0.9		0.66	0.964	0.817	–	1.136	F
8:128341810	rs60497658	C	T	no	yes	6.7e-11	1.44	1.29	–	1.6		0.58	1.26	0.561	–	2.829	A & B
8:128342114	rs35049703	A	C	no	yes	5.2e-06	0.82	0.76	–	0.89		0.43	0.904	0.707	–	1.158	F
8:128342154	rs10956359	C	T	no	yes	2.2e-05	0.83	0.76	–	0.9		0.27	0.815	0.565	–	1.174	F
8:128342626	rs72712344	T	G	no	yes	3.5e-10	1.41	1.27	–	1.58		0.71	0.905	0.532	–	1.54	A & B
8:128380384	rs146836668	A	G	no	yes	5.9e-09	2.5	1.84	–	3.41		0.47	1.144	0.794	–	1.647	A
8:128384083	rs193037575	T	G	no	yes	0.0015	1.74	1.24	–	2.45		0.16	1.307	0.901	–	1.894
8:128389666	rs144827265	A	G	no	yes	0.0029	1.74	1.21	–	2.5		0.19	1.303	0.879	–	1.932
8:128405361	rs75535472	A	C	no	yes	0.0046	0.56	0.37	–	0.83		0.17	0.738	0.478	–	1.138
8:128407443	rs10505477	G	A	GWAS Variant	yes	2.5e-11	0.77	0.71	–	0.83		–	–	–	–	–	F & G
8:128410948	rs12682374	G	C	GWAS Variant	yes	3.6e-11	0.77	0.71	–	0.83		–	–	–	–	–	F & G
8:128413305	rs6983267	T	G	GWAS Variant	yes	1.1e-11	0.76	0.7	–	0.82		–	–	–	–	–	F & G
8:128428638	rs6998061	A	G	no	yes	2e-09	0.78	0.72	–	0.85		0.33	0.926	0.793	–	1.081	F & G
8:128453765	rs10090421	G	A	no	yes	0.00012	1.2	1.09	–	1.31		0.31	1.06	0.947	–	1.186	C
8:128470256	rs10956372	T	A	no	yes	0.00015	1.17	1.08	–	1.28		0.86	1.009	0.911	–	1.118	A
8:128470608	rs7825928	A	C	no	yes	1.3e-05	1.2	1.1	–	1.3		0.33	1.049	0.953	–	1.156	A
8:128471490	rs7830776	C	T	no	yes	8.8e-06	1.2	1.11	–	1.3		0.21	1.063	0.966	–	1.169	A
8:128472320	rs1447293	C	T	no	yes	8.8e-06	1.2	1.11	–	1.3		0.21	1.063	0.966	–	1.17	A
8:128472642	rs1447292	T	C	no	yes	1.5e-11	1.53	1.35	–	1.72		0.4	1.362	0.662	–	2.802	A
8:128475185	rs921146	G	T	no	yes	0.00011	1.2	1.1	–	1.32		0.38	0.941	0.823	–	1.076	A
8:128475582	rs3999773	A	T	no	yes	0.00016	0.86	0.79	–	0.93		0.86	1.008	0.919	–	1.106	F & G
8:128477169	rs13250904	A	G	no	yes	0.00011	0.85	0.79	–	0.93		0.85	1.009	0.919	–	1.108	F & G
8:128477256	rs13251194	A	G	no	yes	0.00015	0.86	0.79	–	0.93		0.79	1.013	0.923	–	1.112	F & G
8:128478160	rs2121630	T	G	no	yes	7.8e-09	1.5	1.31	–	1.73		0.53	1.093	0.827	–	1.445	A
8:128478315	rs2166689	G	T	no	yes	4.8e-05	1.22	1.11	–	1.34		0.32	0.933	0.812	–	1.071	A
8:128479527	rs3956790	G	T	no	yes	1.2e-09	1.41	1.26	–	1.57		0.35	1.118	0.887	–	1.409	A
8:128479537	rs3999775	T	C	no	yes	1e-09	1.41	1.26	–	1.58		0.31	1.128	0.895	–	1.421	A
8:128479963	rs4871798	T	C	no	yes	1e-09	1.41	1.26	–	1.58		0.31	1.128	0.895	–	1.421	A
8:128479976	rs78311688	C	T	no	yes	3.3e-07	4.03	2.36	–	6.89		0.76	0.906	0.479	–	1.716	A
8:128481349	rs7819102	T	C	no	yes	0.0003	0.86	0.8	–	0.93		0.96	1.002	0.913	–	1.1	F & G
8:128482642	rs4871799	G	A	no	yes	0.00019	1.19	1.09	–	1.3		0.67	0.974	0.861	–	1.101	A
8:128482715	rs4871800	C	T	no	yes	0.00017	1.19	1.09	–	1.3		0.69	0.975	0.862	–	1.102	A
8:128483096	rs6981424	A	G	no	yes	0.00021	0.86	0.79	–	0.93		0.71	0.982	0.894	–	1.079	F & G
8:128483914	rs4871801	T	C	no	yes	3.6e-11	1.51	1.34	–	1.71		0.26	0.484	0.136	–	1.717	A
8:128483935	rs6986285	T	C	no	yes	0.00013	0.85	0.79	–	0.93		0.69	0.981	0.893	–	1.078	F & G
8:128484181	rs6470518	G	A	no	yes	3.6e-11	1.51	1.34	–	1.71		0.26	0.484	0.136	–	1.717	A
8:128484223	rs6470519	A	C	no	yes	2.8e-11	1.52	1.34	–	1.72		0.44	0.596	0.162	–	2.195	A
8:128484333	rs6470520	T	C	no	yes	4.1e-11	1.51	1.34	–	1.71		0.38	0.454	0.078	–	2.648	A
8:128484399	rs7818556	G	A	no	yes	4.4e-11	1.51	1.33	–	1.7		0.26	0.264	0.026	–	2.691	A
8:128485038	rs1447295	A	C	GWAS Variant	yes	2.8e-11	1.52	1.34	–	1.71		–	–	–	–	–	A
8:128485640	rs4871802	C	A	no	yes	4.4e-11	1.51	1.33	–	1.7		0.98	0	0	–	¥	A
8:128485964	rs10109700	A	G	no	yes	2.8e-11	1.52	1.34	–	1.71		0.083	0.635	0.38	–	1.061	A
8:128486844	rs72714537	C	T	no	yes	0.00039	0.81	0.72	–	0.91		0.99	0.999	0.831	–	1.2	G
8:128488750	rs13260378	T	G	no	yes	0.00024	0.86	0.8	–	0.93		0.99	1	0.911	–	1.097	G
8:128489199	rs7826179	T	C	no	yes	7.2e-12	1.54	1.36	–	1.74		0.62	1.322	0.435	–	4.022	A
8:128490155	rs75428928	C	T	no	yes	0.00012	0.86	0.79	–	0.93		0.89	0.993	0.905	–	1.09	G
8:128490576	rs10956373	C	T	no	yes	5.8e-05	1.21	1.1	–	1.34		0.22	0.918	0.8	–	1.054	A
8:128491792	rs7836840	G	T	no	yes	0.00016	0.86	0.79	–	0.93		0.74	1.016	0.925	–	1.115	G
8:128494111	rs9643224	A	G	no	yes	0.00016	0.86	0.79	–	0.93		0.76	1.015	0.924	–	1.114	G
8:128494391	rs9643225	T	C	no	yes	0.0018	1.15	1.05	–	1.26		0.079	0.9	0.801	–	1.012	A
8:128494481	rs9643226	C	G	no	yes	1.9e-11	1.52	1.35	–	1.72		0.13	0.482	0.188	–	1.231	A
8:128495359	rs1447296	T	C	no	yes	4.8e-11	1.51	1.33	–	1.7		0.061	0.474	0.217	–	1.036	A
8:128496412	rs11995378	A	G	no	yes	3.7e-11	1.51	1.34	–	1.71		0.062	0.467	0.21	–	1.04	A
8:128496591	rs13253127	T	C	no	yes	0.0024	1.13	1.04	–	1.22		0.23	0.945	0.861	–	1.037	A
8:128496776	rs6985504	A	G	no	yes	0.00072	1.17	1.07	–	1.27		0.16	0.919	0.817	–	1.033	A
8:128496847	rs13258548	G	A	no	yes	0.00056	0.86	0.79	–	0.94		0.4	0.957	0.864	–	1.06	G
8:128496867	rs13258812	T	C	no	yes	0.00057	0.86	0.79	–	0.94		0.41	0.958	0.865	–	1.06	G
8:128498504	rs4431561	T	C	no	yes	1.6e-11	1.52	1.35	–	1.72		0.14	0.547	0.246	–	1.217	A
8:128501150	rs10808558	A	G	no	yes	3.2e-12	1.55	1.37	–	1.76		0.77	0.89	0.406	–	1.951	A
8:128506457	rs1562435	G	A	no	yes	0.0049	0.89	0.82	–	0.96		0.9	0.994	0.901	–	1.096	G
8:128507024	rs12155672	G	A	no	yes	0.0009	0.88	0.81	–	0.95		0.62	1.023	0.934	–	1.121	G
8:128507191	rs12156128	G	C	no	yes	0.0065	0.89	0.82	–	0.97		0.99	1	0.906	–	1.103	G
8:128510211	rs55903116	G	A	no	yes	0.0063	0.89	0.82	–	0.97		0.91	0.995	0.901	–	1.098	G
8:128510424	rs4599773	G	C	no	yes	0.0009	0.88	0.81	–	0.95		0.68	1.019	0.93	–	1.117	G
8:128511292	rs12545487	G	A	no	yes	0.0068	0.89	0.82	–	0.97		0.93	0.996	0.902	–	1.099	G
8:128513305	rs6981321	C	G	no	yes	2.4e-06	1.23	1.13	–	1.34		0.14	1.088	0.973	–	1.217	A
8:128514398	rs35385035	G	A	no	yes	0.0043	0.89	0.82	–	0.96		0.88	0.993	0.9	–	1.095	G
8:128515051	rs34561884	C	G	no	yes	0.0027	0.88	0.81	–	0.96		0.81	0.988	0.895	–	1.09	G
8:128515210	rs35774048	T	A	no	yes	0.0035	0.88	0.81	–	0.96		0.86	0.991	0.898	–	1.093	G
8:128516952	rs7832031	A	G	no	yes	4.8e-13	1.58	1.39	–	1.78		0.61	1.48	0.329	–	6.656	A
8:128517573	rs4242382	A	G	GWAS Variant	yes	6.5e-13	1.57	1.39	–	1.77		–	–	–	–	–	A
8:128518015	rs4314621	G	A	no	yes	5.5e-13	1.57	1.39	–	1.78		0.99	590000	0	–	¥	A
8:128518554	rs4242384	C	A	GWAS Variant	yes	6.3e-13	1.57	1.39	–	1.78		–	–	–	–	–	A
8:128519171	rs9297759	A	C	no	yes	1e-12	1.57	1.38	–	1.77		0.98	0	0	–	¥	A
8:128520173	rs7812429	A	G	no	yes	5.9e-13	1.57	1.39	–	1.78		0.94	1.064	0.203	–	5.588	A
8:128520479	rs7812894	A	T	GWAS Variant	yes	6.3e-13	1.57	1.39	–	1.78		–	–	–	–	–	A
8:128522063	rs10099413	T	C	no	yes	6.4e-11	1.45	1.3	–	1.62		0.23	1.15	0.913	–	1.449	A
8:128522202	rs7814837	T	G	no	yes	7e-13	1.57	1.39	–	1.78		0.75	0.734	0.111	–	4.834	A
8:128522914	rs10088308	C	T	no	yes	6.4e-11	1.45	1.3	–	1.62		0.23	1.15	0.913	–	1.449	A
8:128523172	rs9297760	A	G	no	yes	6.4e-11	1.45	1.3	–	1.62		0.23	1.15	0.913	–	1.449	A
8:128524321	rs7841251	G	A	no	yes	4.1e-10	1.41	1.26	–	1.57		0.33	1.1	0.907	–	1.334	A
8:128524414	rs7824868	T	C	no	yes	5e-13	1.57	1.39	–	1.77		0.36	1.33	0.719	–	2.46	A
8:128525268	rs7017300	C	A	no	yes	5e-11	1.45	1.3	–	1.62		0.21	1.16	0.921	–	1.46	A
8:128525632	rs12547874	A	T	no	yes	2.2e-06	1.23	1.13	–	1.34		0.16	1.083	0.97	–	1.209	A
8:128528435	rs4582524	G	C	no	yes	2.5e-12	1.55	1.37	–	1.76		0.12	0.359	0.101	–	1.284	A
8:128528533	rs4641026	G	A	no	yes	1.1e-10	1.46	1.3	–	1.64		0.92	1.015	0.761	–	1.355	A
8:128529033	rs4498506	A	T	no	yes	6.7e-11	1.47	1.31	–	1.65		0.74	1.05	0.788	–	1.4	A
8:128529116	rs4297007	G	A	no	yes	7.8e-11	1.47	1.31	–	1.65		0.79	1.04	0.78	–	1.386	A
8:128529229	rs4242385	G	T	no	yes	5.9e-11	1.47	1.31	–	1.65		0.74	1.05	0.786	–	1.402	A
8:128529933	rs11992171	C	A	no	yes	2.1e-10	1.43	1.28	–	1.6		0.69	1.048	0.834	–	1.316	A
8:128530616	rs13255059	A	G	no	yes	2.5e-12	1.55	1.37	–	1.76		0.12	0.359	0.101	–	1.284	A
8:128531689	rs11986220	A	T	GWAS Variant	yes	1.1e-12	1.56	1.38	–	1.77		–	–	–	–	–	A
8:128531873	rs11988857	G	A	no	yes	6.4e-11	1.47	1.31	–	1.65		0.59	1.084	0.807	–	1.456	A
8:128532137	rs10090154	T	C	no	yes	1.4e-12	1.56	1.38	–	1.76		1	1.002	0.239	–	4.192	A
8:128532399	rs4515512	A	G	no	yes	4.7e-12	1.54	1.37	–	1.75		0.19	0.49	0.168	–	1.425	A
8:128533442	rs7824776	C	T	no	yes	2.1e-11	1.52	1.35	–	1.72		0.48	0.84	0.517	–	1.364	A
8:128533473	rs7843031	T	C	no	yes	5.4e-12	1.54	1.36	–	1.75		0.77	1.072	0.679	–	1.692	A
8:128533993	rs4645527	G	A	no	yes	3.7e-11	1.48	1.32	–	1.66		0.35	1.127	0.877	–	1.447	A
8:128534230	rs4599771	G	A	no	yes	3.7e-11	1.48	1.32	–	1.66		0.35	1.127	0.877	–	1.447	A
8:128534361	rs4531012	G	A	no	yes	4.8e-11	1.47	1.31	–	1.65		0.37	1.121	0.874	–	1.437	A
8:128534587	rs9656967	T	A	no	yes	3.7e-11	1.48	1.32	–	1.66		0.35	1.127	0.877	–	1.447	A
8:128534654	rs9656816	G	A	no	yes	9.1e-10	1.51	1.32	–	1.72		0.65	0.933	0.692	–	1.259	A
8:128534692	rs12548153	C	T	no	yes	0.0039	0.89	0.82	–	0.96		0.92	0.995	0.9	–	1.1	G
8:128534755	rs12545648	C	T	no	yes	1.5e-11	1.53	1.35	–	1.73		0.87	0.966	0.625	–	1.491	A
8:128535635	rs7005132	A	G	no	yes	9.9e-12	1.53	1.36	–	1.74		1	0.999	0.646	–	1.547	A
8:128536454	rs13264091	G	T	no	yes	0.0019	0.88	0.81	–	0.95		0.76	0.984	0.89	–	1.089	G
8:128538824	rs199850133	A	G	no	yes	1.2e-11	1.53	1.35	–	1.73		0.9	0.973	0.63	–	1.503	A
8:128539183	rs59732923	C	T	no	yes	0.0007	0.87	0.8	–	0.94		0.56	0.971	0.877	–	1.074	G
8:128539360	rs7837688	T	G	no	yes	1.2e-11	1.53	1.35	–	1.73		0.9	0.973	0.63	–	1.503	A
8:128539523	rs35902790	G	A	no	yes	0.00054	0.86	0.79	–	0.94		0.51	0.967	0.873	–	1.07	G
8:128540005	rs34854154	C	A	no	yes	0.00054	0.86	0.8	–	0.94		0.51	0.966	0.873	–	1.07	G
8:128540776	rs12549761	G	C	GWAS Variant	yes	3.1e-05	0.76	0.67	–	0.87		–	–	–	–	–	G
8:128541093	rs4242386	C	T	no	yes	6.6e-10	1.45	1.29	–	1.63		0.39	0.884	0.665	–	1.175	A
8:128544812	rs6470529	G	C	no	yes	8.8e-12	1.54	1.36	–	1.74		0.91	1.025	0.674	–	1.557	A
8:128545383	rs6991990	T	C	no	yes	0.0013	0.87	0.8	–	0.95		0.66	0.978	0.883	–	1.082	G
8:128545619	rs4543510	A	G	no	yes	7.1e-09	1.31	1.19	–	1.43		0.34	1.058	0.942	–	1.188	A
8:128547721	rs4871812	A	G	no	yes	5e-09	1.34	1.21	–	1.47		0.78	1.019	0.888	–	1.17	A
8:128547942	rs4871813	T	G	no	yes	7.2e-12	1.54	1.36	–	1.74		0.78	1.061	0.7	–	1.609	A
8:127902364	rs35904296	G	A	no	no	0.0052	0.89	0.82	–	0.96		0.17	2.544	0.66	–	9.805
8:127903766	rs6470479	A	G	no	no	0.004	1.15	1.05	–	1.27		0.19	1.076	0.964	–	1.202
8:127905632	rs35171476	T	C	no	no	0.0042	0.88	0.81	–	0.96		0.51	1.884	0.288	–	12.306
8:127907043	rs35224535	T	C	no	no	0.018	0.89	0.81	–	0.98		0.53	1.052	0.9	–	1.23
8:127908655	rs6993736	C	A	no	no	0.0054	1.15	1.04	–	1.26		0.23	1.069	0.958	–	1.193
8:127909080	rs7828737	A	G	no	no	0.0039	0.88	0.81	–	0.96		0.78	1.492	0.089	–	24.928
8:127910317	rs1914295	C	T	GWAS Variant	no	0.0039	0.88	0.81	–	0.96		–	–	–	–	–
8:127911391	rs2200570	T	C	no	no	0.0036	1.15	1.05	–	1.27		0.17	1.079	0.967	–	1.204
8:127911756	rs7010010	C	T	no	no	0.0054	1.15	1.04	–	1.26		0.23	1.069	0.958	–	1.193
8:127912513	rs1589032	A	T	no	no	0.0054	1.15	1.04	–	1.26		0.23	1.069	0.958	–	1.193
8:127912930	rs13261583	C	G	no	no	0.0036	1.15	1.05	–	1.27		0.17	1.079	0.967	–	1.204
8:127913214	rs1400461	C	T	no	no	0.0054	1.15	1.04	–	1.26		0.23	1.069	0.958	–	1.193
8:127914938	rs6470480	C	T	no	no	0.0054	1.15	1.04	–	1.26		0.23	1.069	0.958	–	1.193
8:127915160	rs35554116	C	T	no	no	0.038	0.9	0.82	–	0.99		0.31	1.084	0.929	–	1.264
8:127915417	rs1400457	C	A	no	no	0.0036	1.15	1.05	–	1.27		0.17	1.079	0.967	–	1.204
8:127917873	rs138547719	T	C	no	no	0.077	0.34	0.11	–	1.12		0.036	0.27	0.079	–	0.918
8:127918722	rs923266	G	A	no	no	0.005	1.15	1.04	–	1.27		0.22	1.071	0.96	–	1.195
8:127918983	rs6985276	C	T	no	no	0.005	1.15	1.04	–	1.27		0.22	1.071	0.96	–	1.195
8:127919108	rs6985451	C	T	no	no	0.005	1.15	1.04	–	1.27		0.22	1.071	0.96	–	1.195
8:127919387	rs1356324	G	A	no	no	0.005	1.15	1.04	–	1.27		0.22	1.071	0.96	–	1.195
8:127919492	rs199747225	G	T	no	no	0.005	1.15	1.04	–	1.27		0.22	1.071	0.96	–	1.195
8:127919914	rs1516935	G	T	no	no	0.005	1.15	1.04	–	1.27		0.22	1.071	0.96	–	1.195
8:127920102	rs4871751	C	T	no	no	0.005	1.15	1.04	–	1.27		0.22	1.071	0.96	–	1.195
8:127921284	rs13271478	G	A	no	no	0.0046	0.89	0.81	–	0.96		0.76	1.136	0.498	–	2.594
8:127921396	rs13271795	T	A	no	no	0.0046	0.89	0.81	–	0.96		0.62	1.228	0.549	–	2.746
8:127922676	rs118014750	C	T	yes	no	0.0017	2.16	1.33	–	3.49		0.0043	2.088	1.259	–	3.463
8:127923347	rs35561981	T	A	no	no	0.014	0.9	0.83	–	0.98		0.54	1.109	0.799	–	1.54
8:127923443	rs17755283	T	C	no	no	0.011	0.9	0.83	–	0.98		0.72	1.061	0.765	–	1.47
8:127924412	rs13249021	A	G	no	no	0.028	1.09	1.01	–	1.18		0.61	1.03	0.919	–	1.154
8:127925628	rs7839365	A	T	no	no	0.15	0.94	0.87	–	1.02		0.053	1.122	0.998	–	1.261
8:127926116	rs1872817	C	T	no	no	0.16	0.94	0.87	–	1.02		0.1	1.099	0.981	–	1.232
8:127933164	rs10956342	C	T	no	no	0.15	0.94	0.87	–	1.02		0.21	1.073	0.962	–	1.196
8:127934163	rs78159665	G	C	no	no	0.064	0.77	0.59	–	1.02		0.056	0.754	0.564	–	1.007
8:127937755	rs77227534	T	C	no	no	0.0051	0.76	0.63	–	0.92		0.25	0.883	0.713	–	1.092
8:127939042	rs557582497	G	A	no	no	.	1	1	–	1		.	1	1	–	1
8:127949877	rs7821151	G	A	no	no	0.23	0.95	0.87	–	1.03		0.18	1.086	0.962	–	1.225
8:127953763	rs7845686	G	A	no	no	0.24	0.95	0.87	–	1.04		0.61	1.036	0.905	–	1.185
8:127953851	rs118191031	G	T	no	no	0.013	0.78	0.63	–	0.95		0.41	0.914	0.736	–	1.134
8:127954718	rs13252036	C	T	no	no	0.14	0.94	0.87	–	1.02		0.17	1.077	0.97	–	1.195
8:127954790	rs557334031	A	G	no	no	0.29	1.81	0.6	–	5.46		0.054	3.077	0.982	–	9.645
8:127958502	rs2035636	C	T	no	no	0.19	0.95	0.87	–	1.03		0.23	1.076	0.954	–	1.213
8:127961214	rs148736737	T	C	no	no	0.037	0.67	0.47	–	0.98		0.23	0.788	0.536	–	1.158
8:127962372	rs13276346	A	G	no	no	0.15	0.94	0.86	–	1.02		0.32	1.063	0.943	–	1.199
8:127965165	rs10094678	G	A	no	no	0.14	0.94	0.87	–	1.02		0.18	1.074	0.968	–	1.192
8:127965221	rs13270126	T	C	no	no	0.19	0.95	0.87	–	1.03		0.26	1.072	0.95	–	1.209
8:127966228	rs67385839	C	T	no	no	0.21	0.95	0.87	–	1.03		0.23	1.076	0.954	–	1.214
8:127966937	rs200586805	D	I	no	no	1.2e-10	2.05	1.65	–	2.56		0.69	1.09	0.712	–	1.669
8:127967038	rs1487239	T	C	no	no	0.13	0.94	0.87	–	1.02		0.19	1.072	0.966	–	1.19
8:127968550	rs7842211	A	T	no	no	0.16	0.94	0.87	–	1.02		0.18	1.074	0.968	–	1.192
8:127969281	rs12676144	G	T	no	no	0.13	0.94	0.87	–	1.02		0.19	1.072	0.966	–	1.189
8:127970342	rs35167455	A	G	no	no	0.16	0.94	0.87	–	1.02		0.18	1.074	0.968	–	1.192
8:127973580	rs188601581	G	A	yes	no	0.027	0.23	0.06	–	0.85		0.017	0.194	0.051	–	0.741
8:127981249	rs12677894	A	G	no	no	0.028	0.91	0.84	–	0.99		0.66	1.025	0.918	–	1.145
8:127983226	rs115424776	A	T	no	no	0.13	1.13	0.96	–	1.32		0.15	0.881	0.742	–	1.047
8:127983592	rs117927862	G	C	yes	no	0.0075	2.3	1.25	–	4.22		0.028	2.04	1.08	–	3.854
8:127984089	rs9650093	G	A	no	no	1.1e-06	0.78	0.7	–	0.86		0.34	0.919	0.771	–	1.095
8:127988956	rs79373846	A	T	no	no	0.01	1.44	1.09	–	1.91		0.67	1.066	0.792	–	1.434
8:127990929	rs34227520	T	C	no	no	0.32	0.96	0.88	–	1.04		0.97	0.997	0.873	–	1.139
8:127992237	rs77090545	G	A	no	no	0.095	1.14	0.98	–	1.34		0.21	0.896	0.755	–	1.064
8:127992674	rs11985977	A	G	no	no	0.1	1.13	0.98	–	1.3		0.19	0.899	0.766	–	1.054
8:127998638	rs117464600	G	A	no	no	0.016	0.5	0.28	–	0.88		0.13	0.641	0.359	–	1.145
8:127999912	rs13271453	C	T	no	no	0.18	0.94	0.87	–	1.03		0.58	0.964	0.845	–	1.099
8:128002709	rs181765888	A	G	no	no	0.013	2.23	1.18	–	4.21		0.058	1.895	0.977	–	3.675
8:128003037	rs17762342	G	A	no	no	8.5e-07	0.77	0.7	–	0.86		0.35	0.919	0.772	–	1.095
8:128004834	rs10505486	C	T	no	no	0.083	0.93	0.86	–	1.01		0.13	1.083	0.978	–	1.2
8:128004978	rs147942240	C	G	yes	no	0.024	0.57	0.35	–	0.93		0.029	0.567	0.342	–	0.942
8:128005283	rs75520408	A	G	no	no	0.12	1.12	0.97	–	1.3		0.15	0.89	0.758	–	1.044
8:128005689	rs10216560	G	A	no	no	1.4e-06	0.78	0.7	–	0.86		0.41	0.929	0.779	–	1.107
8:128006833	rs10956347	A	T	no	no	0.12	1.12	0.97	–	1.3		0.15	0.89	0.759	–	1.044
8:128007328	rs16901895	T	C	no	no	0.11	1.13	0.97	–	1.3		0.17	0.893	0.761	–	1.048
8:128007559	rs142084014	G	A	no	no	0.016	0.5	0.28	–	0.88		0.13	0.641	0.359	–	1.145
8:128008134	rs75127456	C	A	yes	no	0.029	0.85	0.74	–	0.98		0.04	1.206	1.009	–	1.443
8:128010274	rs11787440	T	C	no	no	3.9e-07	0.77	0.69	–	0.85		0.19	0.887	0.74	–	1.062
8:128011823	rs10086796	C	T	no	no	5.6e-07	0.77	0.7	–	0.85		0.25	0.9	0.751	–	1.079
8:128012345	rs552805714	G	A	yes	no	0.016	0.15	0.03	–	0.71		0.0082	0.12	0.025	–	0.578
8:128015555	rs111428438	T	C	no	no	0.0022	0.73	0.6	–	0.89		0.42	0.912	0.73	–	1.139
8:128016183	rs16901899	A	G	no	no	0.14	1.11	0.96	–	1.29		0.12	0.88	0.75	–	1.032
8:128018245	rs192661706	G	A	no	no	0.043	0.26	0.07	–	0.96		0.18	0.397	0.103	–	1.536
8:128019247	rs186262798	T	C	no	no	0.07	0.47	0.2	–	1.06		0.31	0.643	0.276	–	1.496
8:128019309	rs78316206	T	C	no	no	0.017	0.81	0.69	–	0.96		0.57	0.942	0.768	–	1.157
8:128027335	rs78695701	T	C	no	no	0.17	1.12	0.95	–	1.31		0.1	0.867	0.73	–	1.029
8:128032277	rs10109680	G	A	no	no	1.2e-07	0.77	0.7	–	0.85		0.49	0.898	0.66	–	1.222
8:128034121	rs79919133	T	A	no	no	0.087	1.14	0.98	–	1.33		0.22	0.899	0.76	–	1.064
8:128036415	rs10097799	G	C	no	no	0.0026	0.88	0.81	–	0.96		0.13	0.91	0.805	–	1.029
8:128041297	rs16901906	T	C	no	no	0.0023	0.88	0.81	–	0.96		0.11	0.905	0.8	–	1.024
8:128046529	rs9969411	A	G	no	no	0.00044	0.87	0.8	–	0.94		0.22	0.916	0.796	–	1.054
8:128047278	rs11775448	C	G	no	no	0.00042	0.87	0.8	–	0.94		0.24	0.919	0.798	–	1.058
8:128048376	rs150587247	A	G	no	no	0.22	0.72	0.44	–	1.21		0.71	0.906	0.537	–	1.53
8:128049005	rs1487236	A	G	no	no	0.00043	0.87	0.8	–	0.94		0.39	0.95	0.845	–	1.067
8:128049746	rs76440428	T	A	no	no	0.11	0.83	0.66	–	1.04		0.74	1.043	0.813	–	1.34
8:128050513	rs12334903	C	T	no	no	0.00048	0.87	0.8	–	0.94		0.24	0.919	0.798	–	1.058
8:128052027	rs7838351	C	A	no	no	0.00031	0.86	0.8	–	0.94		0.15	0.902	0.785	–	1.038
8:128052255	rs12056374	C	T	no	no	0.00019	0.86	0.8	–	0.93		0.22	0.926	0.817	–	1.048
8:128052433	rs1456310	A	G	no	no	0.00041	0.87	0.8	–	0.94		0.43	0.953	0.844	–	1.076
8:128054005	rs117676387	G	A	no	no	0.13	1.13	0.97	–	1.33		0.16	0.883	0.741	–	1.051
8:128054223	rs17763508	G	T	no	no	0.066	1.15	0.99	–	1.34		0.46	0.94	0.798	–	1.107
8:128054409	rs1947521	C	A	no	no	0.0014	0.88	0.81	–	0.95		0.68	0.974	0.861	–	1.102
8:128054411	rs980172	G	T	no	no	0.0014	0.88	0.81	–	0.95		0.68	0.974	0.861	–	1.102
8:128054522	rs980171	G	A	no	no	0.0013	0.88	0.81	–	0.95		0.57	0.966	0.858	–	1.088
8:128054612	rs980170	G	C	no	no	3.4e-05	0.83	0.76	–	0.91		0.87	1.013	0.873	–	1.176
8:128060060	rs193249103	G	C	no	no	0.11	0.33	0.09	–	1.29		0.046	0.238	0.058	–	0.972
8:128062757	rs75537381	C	A	no	no	0.048	1.14	1	–	1.29		0.78	1.02	0.889	–	1.171
8:128064833	rs9785095	A	G	no	no	0.00015	0.83	0.75	–	0.91		0.43	0.952	0.842	–	1.076
8:128071137	rs59116317	T	G	yes	no	0.011	0.89	0.81	–	0.97		0.041	0.905	0.823	–	0.996
8:128071380	rs58120361	T	C	no	no	0.091	0.91	0.81	–	1.02		0.88	0.991	0.881	–	1.114
8:128080729	rs182157493	A	G	yes	no	0.0017	0.42	0.24	–	0.72		0.03	0.533	0.302	–	0.942
8:128083628	rs11985630	C	T	yes	no	0.004	0.78	0.66	–	0.92		0.018	0.795	0.658	–	0.961
8:128084097	rs6993569	A	G	yes	no	0.0041	0.78	0.66	–	0.92		0.019	0.797	0.66	–	0.963
8:128084804	rs34629453	A	C	yes	no	0.004	0.78	0.66	–	0.92		0.018	0.795	0.658	–	0.961
8:128084940	rs35090438	T	G	yes	no	0.004	0.78	0.66	–	0.92		0.018	0.795	0.658	–	0.961
8:128085044	rs116948193	A	G	yes	no	0.0081	0.67	0.49	–	0.9		0.035	0.699	0.501	–	0.975
8:128085480	rs11998124	T	C	yes	no	0.0018	0.77	0.65	–	0.91		0.013	0.791	0.657	–	0.952
8:128085755	rs11998248	A	G	yes	no	0.004	0.78	0.66	–	0.92		0.018	0.795	0.658	–	0.961
8:128086025	rs59590515	C	T	yes	no	0.004	0.78	0.66	–	0.92		0.018	0.795	0.658	–	0.961
8:128086032	rs35450468	G	A	yes	no	0.0072	0.79	0.67	–	0.94		0.03	0.812	0.673	–	0.98
8:128086758	rs7005114	T	A	yes	no	0.0035	0.78	0.66	–	0.92		0.015	0.793	0.659	–	0.956
8:128086926	rs6991325	G	T	yes	no	0.0038	0.78	0.66	–	0.92		0.016	0.797	0.663	–	0.959
8:128087904	rs6470494	T	C	no	no	3.9e-05	1.2	1.1	–	1.31		0.39	0.947	0.836	–	1.073
8:128090865	rs4581008	T	C	no	no	0.15	0.94	0.87	–	1.02		0.6	0.962	0.832	–	1.112
8:128090962	rs4620246	G	A	no	no	0.13	0.94	0.86	–	1.02		0.54	0.955	0.825	–	1.105
8:128091382	rs12544839	A	G	no	no	0.13	0.94	0.86	–	1.02		0.6	0.961	0.832	–	1.111
8:128091558	rs12544844	T	C	no	no	0.12	0.94	0.86	–	1.02		0.54	0.955	0.824	–	1.107
8:128093478	rs1551510	C	T	no	no	0.0017	0.88	0.81	–	0.95		0.29	0.932	0.818	–	1.061
8:128093816	rs150012589	G	A	no	no	0.025	0.75	0.58	–	0.96		0.055	0.766	0.583	–	1.005
8:128097578	rs6997559	C	T	no	no	0.002	0.88	0.81	–	0.95		0.33	0.938	0.824	–	1.068
8:128099166	rs7007694	C	T	no	no	0.013	0.87	0.78	–	0.97		0.12	0.902	0.791	–	1.027
8:128099269	rs4571699	A	G	no	no	0.0078	0.86	0.76	–	0.96		0.12	0.899	0.788	–	1.026
8:128099532	rs7837848	T	G	yes	no	0.011	1.14	1.03	–	1.26		0.0096	0.45	0.246	–	0.824
8:128100076	rs11993508	C	T	no	no	0.0071	0.85	0.76	–	0.96		0.11	0.898	0.788	–	1.025
8:128100409	rs28663168	A	G	yes	no	0.013	1.14	1.03	–	1.26		0.0057	0.503	0.309	–	0.818
8:128100848	rs1456316	A	T	no	no	0.00014	1.17	1.08	–	1.27		0.12	0.902	0.792	–	1.026
8:128102501	rs7844454	C	T	no	no	0.15	0.94	0.86	–	1.02		0.11	1.329	0.94	–	1.879
8:128102553	rs7826322	A	G	no	no	0.0052	0.85	0.76	–	0.95		0.095	0.894	0.784	–	1.02
8:128103019	rs7000321	C	A	no	no	0.12	0.93	0.86	–	1.02		0.26	1.204	0.87	–	1.666
8:128103635	rs72725876	T	C	no	no	0.0011	1.14	1.05	–	1.24		0.64	1.028	0.915	–	1.155
8:128103679	rs7001895	C	G	no	no	0.0011	1.14	1.06	–	1.24		0.74	1.02	0.907	–	1.147
8:128103969	rs72725879	T	C	GWAS Variant	no	0.0035	1.16	1.05	–	1.28		–	–	–	–	–
8:128104055	rs60669142	T	G	no	no	0.006	1.13	1.04	–	1.24		0.51	1.054	0.902	–	1.232
8:128104218	rs78809737	A	G	yes	no	0.00038	0.71	0.59	–	0.86		0.011	0.771	0.631	–	0.943
8:128109129	rs7825340	G	A	no	no	0.016	1.13	1.02	–	1.24		0.33	0.875	0.668	–	1.146
8:128109431	rs80103808	C	T	yes	no	0.001	0.74	0.61	–	0.88		0.017	0.789	0.648	–	0.959
8:128110746	rs182829663	A	G	yes	no	0.0096	3.6	1.37	–	9.48		0.025	3.109	1.156	–	8.362
8:128110814	rs17765137	G	A	yes	no	0.00092	0.74	0.62	–	0.88		0.018	0.791	0.652	–	0.961
8:128111032	rs11774449	T	G	no	no	0.015	1.13	1.02	–	1.25		0.43	0.895	0.681	–	1.177
8:128115378	rs75170735	G	A	yes	no	0.00089	0.73	0.61	–	0.88		0.016	0.786	0.646	–	0.956
8:128116480	rs28686871	T	G	no	no	0.024	1.12	1.01	–	1.24		0.17	0.815	0.607	–	1.093
8:128117314	rs35270158	T	C	no	no	0.089	0.16	0.02	–	1.33		0.055	0.114	0.012	–	1.051
8:128117736	rs143368544	T	C	no	no	0.0013	1.55	1.19	–	2.02		0.26	1.2	0.873	–	1.65
8:128118106	rs7827234	C	T	no	no	0.19	0.94	0.87	–	1.03		0.62	1.045	0.88	–	1.242
8:128119257	rs10098867	G	A	no	no	0.017	1.13	1.02	–	1.24		0.35	0.883	0.678	–	1.15
8:128122422	rs72725888	A	G	no	no	0.04	0.83	0.69	–	0.99		0.55	1.066	0.863	–	1.316
8:128129042	rs16901983	T	G	no	no	0.0041	0.65	0.49	–	0.87		0.063	0.747	0.55	–	1.016
8:128131791	rs10098156	C	G	yes	no	9.2e-05	0.78	0.69	–	0.88		0.0018	0.802	0.698	–	0.921
8:128131916	rs111788770	T	C	yes	no	0.0037	1.38	1.11	–	1.71		0.019	1.321	1.048	–	1.665
8:128133977	rs16901985	A	T	yes	no	0.00054	0.61	0.46	–	0.8		0.014	0.688	0.51	–	0.928
8:128135593	rs79826465	G	C	no	no	0.00054	0.54	0.38	–	0.76		0.052	0.692	0.477	–	1.003
8:128137668	rs7816535	A	G	no	no	0.043	1.11	1	–	1.22		0.063	0.767	0.58	–	1.015
8:128137700	rs139214251	C	T	no	no	0.0094	0.67	0.49	–	0.91		0.18	0.802	0.581	–	1.109
8:128138257	rs77209506	T	C	yes	no	0.00099	0.74	0.61	–	0.88		0.021	0.795	0.655	–	0.966
8:128145817	rs10111496	C	A	no	no	0.085	1.08	0.99	–	1.18		0.61	0.961	0.827	–	1.118
8:128148137	rs115504626	A	T	no	no	0.14	0.19	0.02	–	1.74		0.11	0.164	0.017	–	1.547
8:128149517	rs60148388	T	C	no	no	0.047	0.92	0.84	–	1		0.19	0.923	0.819	–	1.041
8:128151672	rs17446776	G	C	no	no	0.11	1.26	0.95	–	1.68		0.35	0.854	0.613	–	1.19
8:128155664	rs2466040	G	T	no	no	7.7e-06	0.81	0.74	–	0.89		0.61	0.963	0.833	–	1.113
8:128156686	rs538829618	C	T	no	no	0.22	0.56	0.23	–	1.41		0.48	0.714	0.282	–	1.806
8:128156800	rs144777255	A	G	no	no	0.0062	0.64	0.46	–	0.88		0.28	0.831	0.592	–	1.164
8:128158835	rs76927191	T	C	yes	no	0.0022	0.75	0.63	–	0.9		0.038	0.813	0.669	–	0.988
8:128161536	rs2392724	C	T	yes	no	0.00025	1.16	1.07	–	1.26		0.0022	1.183	1.062	–	1.317
8:128161628	rs2392725	C	T	yes	no	0.00028	1.16	1.07	–	1.25		0.0033	1.175	1.055	–	1.308
8:128162974	rs17446916	T	C	yes	no	4e-05	1.18	1.09	–	1.28		0.0013	1.191	1.071	–	1.324
8:128163204	rs188716223	C	T	yes	no	0.0095	0.37	0.17	–	0.78		0.02	0.391	0.177	–	0.863
8:128166556	rs13275200	A	G	yes	no	5e-05	1.18	1.09	–	1.28		0.0015	1.188	1.068	–	1.321
8:128168627	rs62531085	T	C	no	no	0.0035	0.64	0.47	–	0.86		0.21	0.813	0.587	–	1.125
8:128169317	rs116146766	T	C	no	no	0.0037	0.76	0.63	–	0.91		0.059	0.825	0.676	–	1.007
8:128169322	rs115294184	T	C	no	no	0.0037	0.76	0.63	–	0.91		0.059	0.825	0.676	–	1.007
8:128171790	rs7006636	A	G	yes	no	0.012	1.12	1.02	–	1.21		0.00046	1.197	1.083	–	1.324
8:128172028	rs7002343	C	T	yes	no	0.0063	1.12	1.03	–	1.22		0.00015	1.213	1.098	–	1.34
8:128172382	rs11994992	A	G	no	no	0.066	1.43	0.98	–	2.11		0.015	1.76	1.115	–	2.777
8:128173206	rs149743515	A	G	no	no	0.051	1.95	1	–	3.83		0.16	1.656	0.824	–	3.328
8:128173354	rs540978012	C	T	no	no	0.0031	4.23	1.63	–	11		0.15	2.1	0.767	–	5.749
8:128177644	rs528796851	G	A	no	no	0.14	0.19	0.02	–	1.74		0.19	0.23	0.025	–	2.098
8:128177867	rs186948306	A	G	no	no	0.026	0.78	0.62	–	0.97		0.055	0.792	0.624	–	1.005
8:128182793	rs76865301	A	G	yes	no	0.00057	0.72	0.59	–	0.87		0.0036	0.74	0.605	–	0.906
8:128182885	rs117313401	A	T	no	no	0.14	0.66	0.38	–	1.15		0.95	0.98	0.548	–	1.751
8:128190358	rs78276389	A	G	yes	no	0.0005	0.71	0.59	–	0.86		0.0037	0.74	0.603	–	0.907
8:128193217	rs79655367	T	A	yes	no	0.0012	0.73	0.6	–	0.88		0.0053	0.749	0.611	–	0.918
8:128193658	rs75015671	G	A	yes	no	0.00084	0.72	0.6	–	0.87		0.0046	0.745	0.608	–	0.913
8:128194694	rs1456304	T	A	yes	no	0.0012	0.73	0.6	–	0.88		0.0053	0.749	0.611	–	0.918
8:128197295	rs16902008	G	T	yes	no	0.0016	0.74	0.61	–	0.89		0.0067	0.755	0.616	–	0.925
8:128197540	rs73350017	G	A	yes	no	0.00086	0.72	0.6	–	0.87		0.005	0.747	0.609	–	0.916
8:128197819	rs2445611	A	G	yes	no	0.05	0.92	0.85	–	1		0.0041	0.87	0.791	–	0.957
8:128202461	rs191791408	G	A	no	no	0.031	2.97	1.11	–	7.96		0.079	2.467	0.902	–	6.749
8:128203117	rs76844358	A	C	no	no	0.022	1.29	1.04	–	1.6		0.11	1.206	0.957	–	1.52
8:128204484	rs10216379	T	G	yes	no	0.00015	0.62	0.48	–	0.79		0.049	0.767	0.589	–	0.998
8:128206119	rs951574412	A	G	no	no	0.06	0.22	0.05	–	1.07		0.088	0.246	0.049	–	1.231
8:128208209	rs147054803	C	A	no	no	0.033	0.43	0.2	–	0.93		0.063	0.462	0.204	–	1.044
8:128209378	rs148702520	G	A	no	no	0.051	0.47	0.22	–	1		0.11	0.522	0.236	–	1.15
8:128210356	rs79797202	G	A	yes	no	0.011	0.75	0.59	–	0.94		0.03	0.766	0.602	–	0.974
8:128211972	rs75650427	G	A	no	no	0.01	0.67	0.49	–	0.91		0.092	0.758	0.549	–	1.046
8:128223315	rs1542957	C	G	no	no	0.026	0.91	0.83	–	0.99		0.19	0.938	0.851	–	1.033
8:128225509	rs117387242	T	C	no	no	0.097	0.69	0.44	–	1.07		0.16	0.71	0.438	–	1.151
8:128228847	rs74631227	G	A	no	no	0.00079	0.72	0.59	–	0.87		0.069	0.825	0.67	–	1.015
8:128231945	rs16902043	G	A	no	no	0.02	0.91	0.84	–	0.98		0.23	0.947	0.867	–	1.035
8:128232047	rs7013433	A	T	no	no	0.041	0.92	0.85	–	1		0.5	0.97	0.889	–	1.059
8:128232067	rs192854355	C	G	yes	no	0.022	0.41	0.19	–	0.88		0.037	0.424	0.189	–	0.95
8:128236556	rs78980680	A	G	yes	no	0.00093	1.44	1.16	–	1.79		0.03	1.293	1.025	–	1.632
8:128240119	rs193113199	G	T	yes	no	0.028	2.44	1.1	–	5.43		0.014	2.769	1.23	–	6.233
8:128252087	rs190114673	C	A	yes	no	0.005	2.74	1.36	–	5.55		0.034	2.202	1.06	–	4.573
8:128265143	rs190558766	A	C	no	no	0.0032	4.9	1.7	–	14.09		0.082	2.649	0.883	–	7.952
8:128267996	rs112021566	G	C	no	no	0.023	0.71	0.53	–	0.95		0.11	0.778	0.572	–	1.057
8:128272220	rs1868907	T	G	no	no	0.0026	1.14	1.05	–	1.24		0.97	1.002	0.909	–	1.103
8:128277639	rs16902056	C	A	no	no	0.0048	1.23	1.07	–	1.42		0.11	1.137	0.973	–	1.328
8:128278313	rs2122835	T	G	no	no	0.001	1.15	1.06	–	1.25		0.87	1.008	0.915	–	1.11
8:128280955	rs373621589	A	C	no	no	0.077	0.84	0.69	–	1.02		0.35	0.895	0.71	–	1.128
8:128281542	rs76895997	T	C	no	no	0.077	0.84	0.69	–	1.02		0.36	0.898	0.712	–	1.132
8:128281551	rs76668408	C	T	no	no	0.077	0.84	0.69	–	1.02		0.36	0.898	0.712	–	1.132
8:128281690	rs12549405	G	A	no	no	0.077	0.84	0.69	–	1.02		0.36	0.898	0.712	–	1.132
8:128281911	rs1011387	G	A	no	no	0.12	0.86	0.7	–	1.04		0.51	0.925	0.734	–	1.166
8:128292843	rs924992	G	A	no	no	0.096	0.85	0.69	–	1.03		0.42	0.909	0.721	–	1.147
8:128293284	rs11992992	T	A	no	no	0.087	0.84	0.69	–	1.03		0.39	0.903	0.716	–	1.14
8:128293466	rs185852	A	G	no	no	2.8e-05	1.22	1.11	–	1.34		0.57	0.968	0.865	–	1.084
8:128295710	rs412835	C	A	no	no	0.085	1.07	0.99	–	1.16		0.75	0.985	0.895	–	1.084
8:128296664	rs438783	A	G	no	no	0.00025	1.19	1.08	–	1.31		0.33	0.946	0.846	–	1.058
8:128297971	rs8180882	C	T	no	no	0.094	0.85	0.69	–	1.03		0.41	0.907	0.72	–	1.144
8:128299175	rs283702	C	T	no	no	0.00032	1.18	1.08	–	1.3		0.2	0.93	0.831	–	1.04
8:128302639	rs17378569	T	C	no	no	0.052	0.92	0.86	–	1		0.5	1.033	0.94	–	1.137
8:128303557	rs283715	T	C	no	no	0.00011	1.21	1.1	–	1.32		0.33	0.945	0.843	–	1.059
8:128305167	rs283716	A	C	no	no	3.5e-05	1.21	1.11	–	1.32		0.7	1.023	0.913	–	1.145
8:128307082	rs283718	C	T	no	no	0.00043	1.15	1.07	–	1.25		0.49	1.04	0.931	–	1.163
8:128312996	rs112983285	T	G	no	no	0.07	0.78	0.6	–	1.02		0.86	1.026	0.771	–	1.364
8:128314081	rs16902085	G	A	no	no	0.004	0.8	0.69	–	0.93		0.89	1.013	0.847	–	1.21
8:128341103	rs1668875	C	G	no	no	2.6e-05	0.84	0.77	–	0.91		0.78	0.977	0.827	–	1.154
8:128342866	rs17464492	G	A	GWAS Variant	no	0.0002	0.85	0.77	–	0.92		–	–	–	–	–
8:128343711	rs12156231	T	C	no	no	0.056	0.76	0.57	–	1.01		0.43	0.887	0.657	–	1.197
8:128347404	rs566602041	T	A	no	no	0.048	0.31	0.1	–	0.99		0.16	0.428	0.13	–	1.403
8:128361642	rs182015425	T	C	no	no	0.026	0.36	0.15	–	0.89		0.11	0.468	0.185	–	1.187
8:128376862	rs117627785	T	C	no	no	0.0023	1.56	1.17	–	2.07		0.066	1.325	0.982	–	1.789
8:128377072	rs140695914	G	A	no	no	0.0057	2.35	1.28	–	4.32		0.074	1.801	0.945	–	3.432
8:128379373	rs193159471	T	G	no	no	0.084	0.39	0.13	–	1.14		0.1	0.401	0.133	–	1.21
8:128384200	rs117202879	C	A	no	no	0.00069	0.68	0.54	–	0.85		0.069	0.8	0.629	–	1.017
8:128405072	rs16902147	C	T	no	no	7.2e-06	1.65	1.32	–	2.05		0.8	1.037	0.784	–	1.371
8:128405832	rs78286574	A	G	no	no	5.1e-05	1.38	1.18	–	1.61		0.63	0.958	0.801	–	1.145
8:128406325	rs75078154	G	A	no	no	2.1e-05	1.4	1.2	–	1.64		0.78	0.975	0.816	–	1.165
8:128407105	rs16902149	C	G	no	no	2.3e-05	1.4	1.2	–	1.64		0.8	0.977	0.818	–	1.168
8:128407369	rs76008904	G	C	no	no	1.4e-05	1.41	1.21	–	1.65		0.88	0.986	0.825	–	1.179
8:128407961	rs16902152	A	G	no	no	3e-05	1.39	1.19	–	1.62		0.73	0.97	0.813	–	1.158
8:128408061	rs58809953	T	C	no	no	0.00093	1.28	1.11	–	1.48		0.56	0.952	0.806	–	1.123
8:128408116	rs10505476	T	C	no	no	0.00028	1.18	1.08	–	1.28		0.098	0.908	0.81	–	1.018
8:128408645	rs78654475	A	C	no	no	1.4e-05	1.41	1.21	–	1.65		0.88	0.986	0.825	–	1.179
8:128412010	rs17467139	G	A	no	no	4e-06	1.46	1.24	–	1.72		0.87	1.015	0.847	–	1.217
8:128413147	rs10808556	C	T	yes	no	5.2e-05	1.18	1.09	–	1.27		0.00059	0.765	0.657	–	0.892
8:128414498	rs3847137	C	T	yes	no	0.00012	1.17	1.08	–	1.26		0.00012	0.743	0.638	–	0.864
8:128414892	rs7013278	T	C	yes	no	0.00012	1.17	1.08	–	1.27		0.0018	0.814	0.716	–	0.926
8:128415734	rs11997201	C	G	yes	no	0.00013	1.17	1.08	–	1.27		0.0016	0.813	0.715	–	0.925
8:128417504	rs10505474	T	C	yes	no	5.5e-05	1.18	1.09	–	1.27		0.00051	0.763	0.655	–	0.889
8:128418882	rs118097379	T	C	no	no	6.5e-06	1.44	1.23	–	1.69		0.91	0.99	0.827	–	1.185
8:128419789	rs34886083	T	C	no	no	8.3e-06	1.43	1.22	–	1.68		0.88	0.986	0.824	–	1.18
8:128420117	rs2060776	G	T	yes	no	8.3e-05	1.17	1.08	–	1.27		0.00041	0.761	0.654	–	0.886
8:128420712	rs6983549	G	A	yes	no	0.00011	1.17	1.08	–	1.27		0.0024	0.82	0.722	–	0.932
8:128421128	rs11778075	G	T	yes	no	9.1e-05	1.17	1.08	–	1.26		0.00031	0.757	0.65	–	0.881
8:128421348	rs11784983	A	G	yes	no	8.3e-05	1.17	1.08	–	1.27		0.00038	0.76	0.653	–	0.884
8:128421785	rs4871788	G	A	yes	no	4.5e-05	1.18	1.09	–	1.27		0.0014	0.783	0.674	–	0.91
8:128422098	rs11998706	C	G	yes	no	7.5e-05	1.17	1.08	–	1.27		0.00043	0.762	0.655	–	0.886
8:128422488	rs12678562	A	G	yes	no	7.5e-05	1.17	1.08	–	1.27		0.00043	0.762	0.655	–	0.886
8:128423127	rs7837328	A	G	yes	no	7.5e-05	1.17	1.08	–	1.27		0.00043	0.762	0.655	–	0.886
8:128423184	rs7837706	G	C	yes	no	7.5e-05	1.17	1.08	–	1.27		0.00043	0.762	0.655	–	0.886
8:128423341	rs7837626	A	G	yes	no	7.5e-05	1.17	1.08	–	1.27		0.00043	0.762	0.655	–	0.886
8:128423398	rs7837644	A	T	yes	no	7.5e-05	1.17	1.08	–	1.27		0.00043	0.762	0.655	–	0.886
8:128423491	rs10956366	G	A	yes	no	7e-05	1.17	1.08	–	1.27		0.0005	0.765	0.658	–	0.89
8:128423544	rs10956367	T	C	yes	no	8.4e-05	1.17	1.08	–	1.27		0.00037	0.759	0.653	–	0.884
8:128423650	rs10956368	T	C	yes	no	4.7e-05	1.18	1.09	–	1.27		0.0022	0.798	0.691	–	0.922
8:128423728	rs7822052	A	T	no	no	6.1e-06	1.44	1.23	–	1.69		0.93	0.992	0.829	–	1.188
8:128423817	rs10956369	T	A	yes	no	7.5e-05	1.17	1.08	–	1.27		0.00043	0.762	0.655	–	0.886
8:128423911	rs7013328	G	A	yes	no	7e-05	1.17	1.08	–	1.27		0.0005	0.765	0.657	–	0.889
8:128424728	rs10956370	C	A	yes	no	9.1e-05	1.17	1.08	–	1.26		0.00031	0.757	0.65	–	0.881
8:128424792	rs7014346	A	G	yes	no	0.0001	1.17	1.08	–	1.27		0.0026	0.822	0.723	–	0.934
8:128424883	rs7018367	C	T	yes	no	9.1e-05	1.17	1.08	–	1.26		0.00031	0.757	0.65	–	0.881
8:128424899	rs7018371	C	T	yes	no	7.5e-05	1.17	1.08	–	1.27		0.00043	0.762	0.655	–	0.886
8:128424933	rs7018368	A	G	yes	no	9.1e-05	1.17	1.08	–	1.26		0.00031	0.757	0.65	–	0.881
8:128425674	rs72712387	T	C	no	no	0.12	1.17	0.96	–	1.43		0.2	1.152	0.93	–	1.429
8:128426196	rs78098257	G	T	no	no	6.1e-06	1.44	1.23	–	1.69		0.93	0.992	0.829	–	1.188
8:128426393	rs871135	G	T	yes	no	7.5e-05	1.17	1.08	–	1.27		0.00043	0.762	0.655	–	0.887
8:128427306	rs10808557	C	T	yes	no	9.1e-05	1.17	1.08	–	1.26		0.00031	0.757	0.651	–	0.881
8:128427372	rs4276648	T	C	yes	no	9.1e-05	1.17	1.08	–	1.26		0.00031	0.757	0.651	–	0.881
8:128427720	rs4871022	C	T	yes	no	7.8e-05	1.17	1.08	–	1.27		0.00042	0.762	0.655	–	0.886
8:128428061	rs4871789	G	A	yes	no	0.0028	0.89	0.82	–	0.96		0.037	1.122	1.007	–	1.251
8:128428088	rs75427380	G	C	no	no	0.0052	1.58	1.15	–	2.17		0.2	1.249	0.889	–	1.756
8:128428795	rs6998254	A	G	yes	no	0.0039	0.89	0.83	–	0.96		0.027	1.13	1.014	–	1.26
8:128428823	rs7002225	C	G	yes	no	0.0038	0.89	0.83	–	0.96		0.027	1.13	1.014	–	1.259
8:128429262	rs9297754	G	C	no	no	0.00065	1.18	1.07	–	1.29		0.24	0.933	0.831	–	1.048
8:128429510	rs6470508	G	A	no	no	0.035	1.09	1.01	–	1.18		0.55	0.972	0.887	–	1.066
8:128429519	rs6470509	G	A	no	no	0.032	1.09	1.01	–	1.19		0.58	0.974	0.888	–	1.068
8:128429652	rs72712390	A	G	no	no	1.4e-05	0.79	0.72	–	0.88		0.51	0.959	0.846	–	1.087
8:128429660	rs6470510	T	C	no	no	0.00047	1.18	1.08	–	1.3		0.29	0.94	0.837	–	1.055
8:128429721	rs6985419	T	C	no	no	0.031	1.09	1.01	–	1.19		0.59	0.975	0.889	–	1.069
8:128429732	rs4500050	C	T	no	no	0.032	1.09	1.01	–	1.19		0.57	0.974	0.888	–	1.068
8:128429823	rs4452767	G	A	no	no	0.034	1.09	1.01	–	1.18		0.56	0.973	0.887	–	1.067
8:128429917	rs4454245	G	A	no	no	0.03	1.09	1.01	–	1.19		0.59	0.975	0.889	–	1.069
8:128430089	rs4401815	C	T	no	no	0.025	1.1	1.01	–	1.19		0.65	0.979	0.893	–	1.074
8:128430225	rs4454246	G	A	no	no	0.027	1.1	1.01	–	1.19		0.64	0.978	0.892	–	1.073
8:128430478	rs10090174	G	T	no	no	0.027	1.1	1.01	–	1.19		0.65	0.979	0.892	–	1.073
8:128431694	rs7842552	G	A	yes	no	0.0006	1.16	1.07	–	1.27		0.029	0.88	0.785	–	0.987
8:128435199	rs11781339	G	C	yes	no	0.0035	0.78	0.66	–	0.92		0.0066	0.775	0.644	–	0.931
8:128437117	rs79114330	G	A	yes	no	0.0028	0.49	0.31	–	0.78		0.01	0.526	0.322	–	0.86
8:128441505	rs78695209	A	G	no	no	2.6e-07	1.51	1.29	–	1.77		0.28	1.101	0.925	–	1.312
8:128441548	rs75753382	A	G	no	no	3.4e-07	1.5	1.29	–	1.76		0.3	1.097	0.922	–	1.304
8:128441840	rs77199999	G	A	yes	no	0.0025	1.58	1.17	–	2.12		0.0096	1.504	1.105	–	2.049
8:128444775	rs150869774	C	T	no	no	7.4e-08	2.31	1.7	–	3.14		0.54	1.117	0.787	–	1.586
8:128444786	rs56868629	A	G	no	no	1.5e-06	1.46	1.25	–	1.7		0.48	1.064	0.897	–	1.26
8:128445011	rs78449170	C	T	no	no	9.5e-05	0.7	0.58	–	0.83		0.2	0.88	0.723	–	1.071
8:128445524	rs533992256	T	C	no	no	0.058	0.13	0.02	–	1.08		0.13	0.197	0.024	–	1.652
8:128450251	rs79451778	T	C	yes	no	0.00031	1.98	1.37	–	2.87		0.00045	2.021	1.364	–	2.993
8:128450729	rs11991739	C	T	no	no	6e-07	1.48	1.27	–	1.72		0.39	1.078	0.909	–	1.278
8:128454284	rs76694703	C	T	no	no	8.8e-07	1.49	1.27	–	1.75		0.4	1.078	0.904	–	1.286
8:128455587	rs6470516	C	T	no	no	0.0038	0.89	0.82	–	0.96		0.59	0.976	0.893	–	1.066
8:128455654	rs6981397	G	A	no	no	0.00095	0.87	0.8	–	0.94		0.39	0.958	0.868	–	1.057
8:128457094	rs74637873	C	A	no	no	1.2e-07	1.52	1.3	–	1.78		0.21	1.117	0.94	–	1.326
8:128459125	rs13282506	A	G	no	no	0.0017	0.86	0.79	–	0.95		0.8	0.985	0.875	–	1.109
8:128465187	rs28451337	T	C	no	no	0.013	1.12	1.02	–	1.23		0.25	0.943	0.855	–	1.041
8:128465700	rs35201318	A	C	no	no	0.013	1.12	1.02	–	1.23		0.24	0.943	0.855	–	1.041
8:128467220	rs13273993	T	C	no	no	0.014	1.12	1.02	–	1.22		0.22	0.94	0.852	–	1.038
8:128468955	rs77569096	G	A	no	no	0.0037	1.16	1.05	–	1.29		0.84	1.012	0.906	–	1.131
8:128477944	rs76499432	T	C	no	no	0.0021	2.75	1.44	–	5.23		0.068	1.874	0.955	–	3.674
8:128486845	rs117690859	C	T	yes	no	0.0067	0.44	0.24	–	0.8		0.025	0.483	0.256	–	0.912
8:128492412	rs62513982	T	C	no	no	0.0098	0.86	0.77	–	0.97		0.081	0.9	0.799	–	1.013
8:128498036	rs566096628	A	G	no	no	0.077	0.34	0.11	–	1.12		0.11	0.356	0.101	–	1.256
8:128500547	rs67111856	C	T	no	no	0.0046	0.89	0.82	–	0.96		0.86	0.992	0.901	–	1.092
8:128513780	rs72714555	C	A	no	no	0.00032	0.77	0.66	–	0.89		0.96	0.995	0.813	–	1.219
8:128522247	rs138723373	G	T	no	no	0.11	0.63	0.35	–	1.11		0.15	0.635	0.344	–	1.173
8:128525336	rs72550836	C	T	no	no	1.6e-07	1.76	1.42	–	2.17		0.43	1.112	0.852	–	1.453
8:128525985	rs7004374	C	T	no	no	0.0036	0.89	0.82	–	0.96		0.97	0.998	0.905	–	1.101
8:128531028	rs13265719	C	T	no	no	0.0035	0.89	0.82	–	0.96		0.95	0.997	0.903	–	1.1
Supplementary Table 1, Tab 3. Results of tests of association with HPC without and with adjustment for all previously known 8q24 GWAS prostate cancer risk variants for men of European ancestry (from www.ebi.ac.uk/gwas/home, Hoffmann et. al. (ref 49), or Matejcic et. al. (ref 50)). Minor alleles are colorized to indicate haplotype marked as in Figures 2 and 3. Each statistical test employed a muli…
