# Supplementary material for: 8q24 genetic variation and comprehensive haplotypes altering familial risk of prostate cancer
Source: Nat Commun. 2020 Mar 23;11:1523. doi: 10.1038/s41467-020-15122-1 (PMC7089954; doi:10.1038/s41467-020-15122-1)
Supplement: Supplementary file 6 — Supplementary Data 3 [file 41467_2020_15122_MOESM6_ESM.xlsx]

## Sheet: Supplementary Data File 3
Supplementary Data File 3.
HPC Cases vs Controls
		A1 minor (effect allele)	A2 major				Combined ICPCG & NFPCS Subjects
					Both NFPCS & ICPCG P ≤ 0.05		Individual variants, Unadjusted						RISSc sentinel set, mutually adjusted							Matejcic et al sentinel set, mutually adjusted							Union of sentinel sets, mutually adjusted							Union of sentinel sets (minus one of correlated pair), mutually adjusted							Union of sentinel sets (minus one of correlated pair), mutually adjusted
hg19 position	rsID			Haplotype Carrying A1		Known?	P	OR	95% CI				Set	P	OR	95% CI				Set	P	OR	95% CI				Set	P	OR	95% CI				Set	P	OR	95% CI				Set	P	OR	95% CI
8:128093297	rs1016343	T	C	B	yes	GWAS Catalog	1.66e-10	1.37	1.24	–	1.5		RISSc Sentinel	1.301e-05	1.26345	1.13739	–	1.40349		na							Union	0.347218	1.12231	0.882504	–	1.42728		Union - rs7812894	0.347218	1.12266	0.882808	–	1.42768		Union - rs7832031	0.342112	1.12393	0.883826	–	1.42925
8:128516952	rs7832031	A	G	A	yes	Novel	4.76e-13	1.58	1.39	–	1.78		RISSc Sentinel	4.019e-08	1.43222	1.25989	–	1.62811		na							Union	0.4413	1.59869	0.484313	–	5.27719		Union - rs7812894	8.322e-08	1.42757	1.2533	–	1.62607		omitted
8:128198564	rs12678349	T	C	E	yes	Novel	1.25e-09	0.64	0.56	–	0.74		RISSc Sentinel	6.038e-07	0.6883	0.594459	–	0.796954		na							Union	1.083e-05	0.716502	0.617523	–	0.831345		Union - rs7812894	1.134e-05	0.716709	0.617724	–	0.831555		Union - rs7832031	1.187e-05	0.71741	0.618349	–	0.832341
8:128320976	rs74822356	G	C	A & B	yes	Novel	3.7e-11	1.44	1.29	–	1.61		RISSc Sentinel	4.907e-05	1.26324	1.12843	–	1.41416		na							Union	0.00207001	1.20108	1.06877	–	1.34977		Union - rs7812894	0.00207001	1.20131	1.06899	–	1.35		Union - rs7832031	0.00193521	1.20238	1.06998	–	1.35116
8:128191672	rs188140481	A	T	A	yes	GWAS Catalog	1.73e-12	8.47	4.68	–	15.34		RISSc Sentinel	2.373e-09	6.2722	3.43376	–	11.457		na							Union	0.0002156	5.76408	2.27994	–	14.5726		Union - rs7812894	0.00020726	5.78201	2.28944	–	14.6025		Union - rs7832031	0.00018402	5.85124	2.32093	–	14.7515
8:128077146	rs77541621	A	G	B	yes	GWAS Catalog	3.02e-16	2.62	2.08	–	3.3		RISSc Sentinel	3.029e-09	2.10034	1.64375	–	2.68378		Matejcic Sentinel	8.882e-16	2.64015	2.08375	–	3.34511		Union	2.747e-07	2.30065	1.67396	–	3.16195		Union - rs7812894	2.897e-07	2.30031	1.67373	–	3.16144		Union - rs7832031	2.897e-07	2.2987	1.67262	–	3.15912
8:128413305	rs6983267	T	G	F & G	yes	GWAS Catalog	1.07e-11	0.76	0.7	–	0.82		RISSc Sentinel	2.219e-07	0.807338	0.744557	–	0.875413		Matejcic Sentinel	5.733e-07	0.812726	0.749266	–	0.881561		Union	2.869e-06	0.822481	0.757841	–	0.892635		Union - rs7812894	2.869e-06	0.822681	0.758057	–	0.892815		Union - rs7832031	3.162e-06	0.823199	0.758533	–	0.893379
8:128021752	rs1487240	G	A	E	yes	Matejcic et al.	1.69e-08	0.77	0.7	–	0.84		RISSc Sentinel	1.292e-07	0.7695	0.698137	–	0.848159		Matejcic Sentinel	5.543e-09	0.738826	0.667356	–	0.817951		Union	2.85e-09	0.733011	0.661572	–	0.812164		Union - rs7812894	3.029e-09	0.733181	0.661747	–	0.812326		Union - rs7832031	3.219e-09	0.733592	0.662124	–	0.812774
8:128103979	rs5013678	C	T	E	yes	Matejcic et al.	2.41e-10	0.73	0.66	–	0.8		na							Matejcic Sentinel	5.578e-05	0.806793	0.726775	–	0.89562		Union	0.00236578	0.847501	0.761621	–	0.943065		Union - rs7812894	0.00236578	0.847411	0.761545	–	0.942959		Union - rs7832031	0.00236578	0.847171	0.761333	–	0.942686
8:128540776	rs12549761	G	C	G	yes	Matejcic et al.	3.14e-05	0.76	0.67	–	0.87		na							Matejcic Sentinel	0.00578014	0.828774	0.725344	–	0.946952		Union	0.00758512	0.833604	0.729176	–	0.952986		Union - rs7812894	0.00781407	0.833807	0.729373	–	0.953194		Union - rs7832031	0.00781407	0.8339	0.729445	–	0.953312
8:127910317	rs1914295	C	T		no	Matejcic et al.	0.00389	0.88	0.81	–	0.96		na							Matejcic Sentinel	7.815e-05	0.833134	0.760956	–	0.912157		Union	0.0003062	0.845299	0.771645	–	0.925983		Union - rs7812894	0.0003062	0.845364	0.771707	–	0.92605		Union - rs7832031	0.0003062	0.845547	0.77188	–	0.926245
8:128342866	rs17464492	G	A		no	GWAS Catalog	0.0002	0.85	0.77	–	0.92		na							Matejcic Sentinel	0.00086846	0.855913	0.780933	–	0.938093		Union	0.0159525	0.89034	0.810099	–	0.978528		Union - rs7812894	0.0159525	0.890509	0.810271	–	0.978692		Union - rs7832031	0.0168484	0.8912	0.810916	–	0.979433
8:128114146	rs78511380	A	T		no	Matejcic et al.	0.934	1.00576	0.878677	–	1.15123		na							Matejcic Sentinel	0.0331716	0.824976	0.690924	–	0.985035		Union	0.0357288	0.824052	0.687664	–	0.987491		Union - rs7812894	0.0357288	0.824032	0.687649	–	0.987464		Union - rs7832031	0.0357288	0.824111	0.687727	–	0.987541
8:128104117	rs183373024	G	A	A	yes	GWAS Catalog	7.46e-11	5.69	3.37	–	9.61		na							Matejcic Sentinel	7.046e-08	4.31404	2.53489	–	7.34189		Union	0.992021	1.00402	0.422402	–	2.38647		Union - rs7812894	0.997	1.00194	0.42178	–	2.3801		Union - rs7832031	0.992021	0.99503	0.419325	–	2.36114
8:128520479	rs7812894	A	T	A	yes	Matejcic et al.	6.27e-13	1.57	1.39	–	1.78		na							Matejcic Sentinel	8.411e-09	1.45872	1.28274	–	1.65885		Union	0.849309	0.89269	0.271522	–	2.93492		omitted							Union - rs7832031	1.096e-07	1.42149	1.24845	–	1.61852
8:128103969	rs72725879	T	C		no	GWAS Catalog	0.00354	1.16	1.05	–	1.28		na							Matejcic Sentinel	1.361e-05	1.33984	1.1744	–	1.5286		Union	0.12356	1.20264	0.950898	–	1.52102		Union - rs7812894	0.12356	1.20229	0.950656	–	1.52053		Union - rs7832031	0.126017	1.20084	0.949538	–	1.51865
8:128103466	rs190257175	C	T		no	Matejcic et al.	0.312	0.743364	0.418447	–	1.32058		na							Matejcic Sentinel	0.136224	0.633812	0.347566	–	1.1558		Union	0.0969144	0.598245	0.325854	–	1.09834		Union - rs7812894	0.0969144	0.598276	0.325871	–	1.09839		Union - rs7832031	0.0969144	0.598173	0.325823	–	1.09817
Supplementary Table 3. Analyses of sentinel variants detected by the RISSc algorithm, and by Matejcic et al. (ref 33). A subsequent, separate model of only the 11 variants of P ≤ 0.05 of the union set results in rs78511380 no longer being significant. Results are from multiplicative logistic regression models (additive genetic models) of each individual variant or of a specified set of variants u…
